# Supplementary material for: An enhanced photosynthesis and carbohydrate metabolic capability contributes to heterosis of the cotton (Gossypium hirsutum) hybrid ‘Huaza Mian H318’, as revealed by genome-wide gene expression analysis
Source: BMC Genomics. 2021 Apr 17;22:277. doi: 10.1186/s12864-021-07580-8 (PMC8052695; doi:10.1186/s12864-021-07580-8)
Supplement: Supplementary file 7 — Additional file 7: Table S1. Basic quality of sequencing data. Table S2. Reads distribution and annotation in genome. Table S3. The FPKM value of annotated and novel genes. Table S4. All DEGs from RNA sequencing. Table S5. Significant GO terms in 945 DEGs screened with condition of p-value < 0.05 and |log2(FPKM + 1.5)| > 1. GO terms were listed with gene number ≥ 10, q-value < 0.05. Table S6. KEGG pathway analysis of 945 DEGs with q-value < 0.05 using KOBAS3.0 (http://kobas.cbi.pku.edu.cn/). Table S7. The expression patterns of DEGs in GO terms ‘oxidation-reduction process’, ‘lipid metabolic process’ , ‘carbohydrate metabolic process’and ‘photosynthesis’. Table S8. The primers used in this study. [file 12864_2021_7580_MOESM7_ESM.xlsx]

## Sheet: Table S1
Table S1: Basic quality of sequencing data.
Sample name	F1	F2	F3	H1	H2	H3	M1	M2	M3
Raw reads	47169400	48019246	45419338	53210022	48527226	48383204	51035976	54268358	50460340
Clean reads	44831638	46002422	43328696	50834128	46392400	46038678	48878450	51768424	48238850
Clean reads content	0.950439	0.958	0.95397	0.955349	0.956008	0.951543	0.957725	0.953934	0.955976
Containing N	1241100	1067568	1009460	1389836	1067546	1070120	1120862	1204914	1123256
Low Quality	140762	204158	184890	177190	215836	181480	242596	278012	187482
Adapter Related	955900	745098	896292	808868	851444	1092926	794068	1017008	910752
clean bases	6.72G	6.9G	6.5G	7.63G	6.96G	6.91G	7.33G	7.77G	7.24G
Error rate(%)	0.01	0.01	0.01	0.01	0.01	0.01	0.01	0.01	0.01
Q20(%)	98.14	97.71	97.77	98.07	97.69	97.83	97.65	97.57	97.86
Q30(%)	95.18	94.07	94.18	95.01	94.03	94.32	93.94	93.74	94.4
GC content(%)	43.26	43.12	43.08	43.44	43.09	43.29	43.26	43.26	43.23
"F" represent "4-5"; "H" represent "H318"; "M" represent "B0011"

## Sheet: Table S2
Table S2: Reads distribution and annotation in genome.
Sample name	F1	F2	F3	H1	H2	H3	M1	M2	M3
Total clean reads	44831638	46002422	43328696	50834128	46392400	46038678	48878450	51768424	48238850
Total mapped	40049219 (89.33%)	40796946 (88.68%)	38510448 (88.88%)	45359092 (89.23%)	41230265 (88.87%)	40989393 (89.03%)	43429380 (88.85%)	45943327 (88.75%)	43023867 (89.19%)
Multiple mapped	3507487 (7.82%)	3526861 (7.67%)	3345438 (7.72%)	4190208 (8.24%)	3737401 (8.06%)	3863227 (8.39%)	3961316 (8.1%)	4266858 (8.24%)	3964349 (8.22%)
Uniquely mapped	36541732 (81.51%)	37270085 (81.02%)	35165010 (81.16%)	41168884 (80.99%)	37492864 (80.82%)	37126166 (80.64%)	39468064 (80.75%)	41676469 (80.51%)	39059518 (80.97%)
Read-1	18539294 (41.35%)	19005582 (41.31%)	17917628 (41.35%)	20917914 (41.15%)	19125737 (41.23%)	18892366 (41.04%)	20150962 (41.23%)	21311632 (41.17%)	19865854 (41.18%)
Read-2	18002438 (40.16%)	18264503 (39.7%)	17247382 (39.81%)	20250970 (39.84%)	18367127 (39.59%)	18233800 (39.61%)	19317102 (39.52%)	20364837 (39.34%)	19193664 (39.79%)
Reads map to '+'	18274885 (40.76%)	18638923 (40.52%)	17586698 (40.59%)	20586099 (40.5%)	18750871 (40.42%)	18566939 (40.33%)	19738735 (40.38%)	20841292 (40.26%)	19536166 (40.5%)
Reads map to '-'	18266847 (40.75%)	18631162 (40.5%)	17578312 (40.57%)	20582785 (40.49%)	18741993 (40.4%)	18559227 (40.31%)	19729329 (40.36%)	20835177 (40.25%)	19523352 (40.47%)
Non-splice reads	22912082 (51.11%)	23380955 (50.83%)	22092395 (50.99%)	26181550 (51.5%)	24102679 (51.95%)	23669468 (51.41%)	25321563 (51.81%)	26711065 (51.6%)	24961245 (51.75%)
Splice reads	13629650 (30.4%)	13889130 (30.19%)	13072615 (30.17%)	14987334 (29.48%)	13390185 (28.86%)	13456698 (29.23%)	14146501 (28.94%)	14965404 (28.91%)	14098273 (29.23%)
"F" represent "4-5"; "H" represent "H318"; "M" represent "B0011"

## Sheet: Table S3
Table S3: The FPKM value of annotated and novel genes.
geneID	F1	F2	F3	H1	H2	H3	M1	M2	M3
Gh_A01G0001	4.41558	3.3209	4.57897	6.13657	4.48193	3.743	3.74675	4.84124	4.05865
Gh_A01G0002	7.52008	7.75836	8.11027	7.42829	6.86312	6.05253	8.69909	6.1629	8.42225
Gh_A01G0003	15.9635	13.6249	14.5168	10.8301	10.4915	9.88324	10.5973	10.0635	10.3146
Gh_A01G0004	32.38	27.5598	29.3639	27.1704	27.3647	29.9804	27.2001	27.43	28.5076
Gh_A01G0005	14.5853	14.2617	11.2558	18.368	19.6933	15.1148	16.8159	14.3129	16.525
Gh_A01G0006	3.5412	3.00972	4.34462	7.69802	5.9562	5.77664	6.50222	5.87031	4.70152
Gh_A01G0007	30.0657	30.0857	32.2013	29.5828	30.3309	33.0607	33.0802	31.0044	30.6035
Gh_A01G0008	1.65625	1.68877	1.63575	1.73898	1.91434	2.632	1.52057	1.92531	1.6194
Gh_A01G0009	20.2767	25.1948	19.6928	19.1995	23.1341	15.8105	15.1665	14.2231	14.3134
Gh_A01G0010	50.9439	51.2396	51.2994	46.7317	51.7744	42.4298	50.729	47.778	48.6052
Gh_A01G0011	7.60284	8.61285	8.87508	7.40159	7.9866	8.07404	6.67489	7.85995	6.70804
Gh_A01G0012	0	0	0	0	0	0	0	0	0
Gh_A01G0013	19.2632	12.4766	11.4251	5.37793	7.33301	7.82136	7.76113	9.96788	11.7701
Gh_A01G0014	0.344921	0.167854	0.089421	0.836567	0.586043	0	0.237499	0.225536	0
Gh_A01G0015	1.88809	2.40797	2.02548	1.17714	1.16942	6.35842	1.7932	1.70287	2.15714
Gh_A01G0016	6.2796	4.57336	5.5464	4.83173	5.0036	4.65456	4.69167	5.34263	4.99178
Gh_A01G0017	20.9749	20.9888	21.0373	18.6725	18.328	17.8209	19.1363	20.1439	20.5854
Gh_A01G0018	3.99449	3.47124	3.84642	2.64223	4.01673	2.10037	3.92921	3.98004	4.26067
Gh_A01G0019	375.519	481.294	459.581	232.877	252.917	251.044	220.325	234.084	231.378
Gh_A01G0020	0	0	0	0	0	0	0	0	0
Gh_A01G0021	0	0	0	0.222229	0	0	0	0	0
Gh_A01G0022	0	0	0	0.077428	0	0	0	0	0
Gh_A01G0023	42.5329	44.2454	42.5892	38.7613	38.27	41.2837	37.055	39.0984	40.7977
Gh_A01G0024	8.49286	7.7672	6.30165	4.84291	6.61075	4.31169	5.51177	5.1703	5.8765
Gh_A01G0025	0.800709	1.24891	0.958082	0.65187	0.617936	0.584398	0.442955	0.590689	0.708984
Gh_A01G0026	0.0365382	0.213374	0	0.0322252	0.0709495	0	0	0.0637107	0.0682027
Gh_A01G0027	22.2474	22.6603	17.0794	18.1003	17.4138	20.4821	19.1583	18.4939	18.9126
Gh_A01G0028	82.9332	95.2818	77.1913	7.15779	6.15591	10.4552	19.7916	24.5436	19.0546
Gh_A01G0029	0	0	0	0	0	0	0	0	0
Gh_A01G0030	1.52098	1.40814	1.30797	1.7995	1.22459	2.33035	1.08986	0.937936	2.04276
Gh_A01G0031	0.789608	0.439153	0.116975	0.895374	0	0.553585	0.310682	0.393376	0.315834
Gh_A01G0032	59.9578	65.2397	66.2004	53.7635	48.3688	56.4542	59.2407	57.3479	58.8797
Gh_A01G0033	0.896453	0.872508	0.664017	5.13913	4.41397	6.72487	3.99751	4.68936	3.76499
Gh_A01G0034	0.313776	1.01798	0.867697	0.737967	1.06625	1.07792	1.2003	1.13984	0.878547
Gh_A01G0035	10.7319	9.66985	9.33088	18.1862	16.9261	17.2954	19.7916	17.3646	16.1833
Gh_A01G0036	0	0	0	0	0	0.0584151	0.0546393	0.0518871	0
Gh_A01G0037	12.1261	10.7128	10.9111	10.8099	10.2698	10.6569	12.3317	12.0195	10.2031
Gh_A01G0038	2.34321	4.47002	1.26356	1.57063	4.45902	2.02393	1.54891	1.87947	1.48712
Gh_A01G0039	0.0708957	0.0690021	0.147038	0.187581	0.0688322	0.139172	0.065088	0.0206032	0.0882233
Gh_A01G0040	6.39027	5.13303	5.50897	4.07419	4.74665	4.3452	4.41776	4.90003	3.98803
Gh_A01G0041	1.45741	1.86176	1.98363	2.81177	3.89123	3.21859	2.67605	3.33539	2.97546
Gh_A01G0042	0	0	0	0	0	0.196323	0	0	0
Gh_A01G0043	17.9003	18.683	19.5396	15.5017	14.921	13.8418	13.8121	15.4778	16.1844
Gh_A01G0044	4.77583	5.32613	4.43666	5.44061	7.05183	5.66417	6.02882	6.4191	5.38592
Gh_A01G0045	0.628398	1.0321	0.610923	0.346389	0.22879	0.192746	0.540863	0.171206	0.3299
Gh_A01G0046	0.17323	0.168603	0	0	0.168188	0	0	0	0
Gh_A01G0047	0.0293522	0.0857045	0	0	0.0569957	0.0576197	0	0.281493	0.0273946
Gh_A01G0048	10.1009	10.7396	10.9587	8.43819	7.6384	8.311	7.68199	7.17878	7.56049
Gh_A01G0049	0.0965263	0	0	0	0.0468584	0	0	0	0.0450444
Gh_A01G0050	18.1443	16.4066	16.3317	14.3653	16.2208	13.1657	14.7062	14.8008	16.6547
Gh_A01G0051	0	0	0	0	0	0	0	0	0
Gh_A01G0052	0.192097	0	0	0	0	0	0	0	0
Gh_A01G0053	0	0	0.150147	0	0.140575	0	0	0	0
Gh_A01G0054	29.4315	28.4854	28.1335	28.0843	28.1492	24.1	24.1021	23.5092	24.3484
Gh_A01G0055	1.06542	0.272884	0.232598	1.68149	0.762194	2.42169	0.978139	1.41775	1.88405
Gh_A01G0056	2.16811	1.78555	2.42128	2.05928	2.37488	1.20044	2.24569	2.03564	1.40089
Gh_A01G0057	1.28987	1.41234	0.891733	1.37462	1.40887	1.58255	1.38157	1.35884	1.75561
Gh_A01G0058	4.03335	3.63232	3.36531	2.57594	2.52061	2.75298	2.70272	3.67809	2.98552
Gh_A01G0059	0	0	0	0	0	0	0	0	0.0490727
Gh_A01G0060	10.2794	10.4379	8.72162	8.63429	6.82628	8.99753	8.62023	8.38	8.76319
Gh_A01G0061	6.4071	5.53332	5.98913	6.60587	4.81879	4.87155	6.13079	5.34992	5.05335
Gh_A01G0062	0.118304	0.230287	0.122681	0.104339	1.1486	0.464471	0.434449	0.825131	0.662482
Gh_A01G0063	9.40241	8.76391	9.54397	8.07316	6.47223	8.64274	7.67305	8.58771	6.31452
Gh_A01G0064	3.02597	1.81906	0.969069	2.66878	2.11701	0.698837	2.9415	2.01741	0.830634
Gh_A01G0065	5.38766	9.45694	12.3044	2.88398	6.65194	6.29683	3.57392	5.6746	5.63871
Gh_A01G0066	0	0	0	0.106283	0.0292501	0	0.0553181	0.0525316	0
Gh_A01G0067	0	0	0	0	0	0	0	0	0
Gh_A01G0068	23.1242	23.7142	23.9799	21.29	20.3703	19.2648	21.437	20.5539	20.9503
Gh_A01G0069	15.3107	14.3588	15.9415	12.738	11.1939	10.2518	11.4102	9.51142	10.4134
Gh_A01G0070	0	0	0	0	0.036648	0	0	0	0.0704585
Gh_A01G0071	1.19764	1.16565	0.662378	0	0	0	0	0	0
Gh_A01G0072	28.704	27.1613	28.8015	32.2308	30.32	33.6519	31.4768	32.3242	33.239
Gh_A01G0073	0	0	0	0	0	0	0	0	0
Gh_A01G0074	51.1005	41.3007	32.143	34.6708	25.6973	31.6878	30.894	29.9164	24.1559
Gh_A01G0075	10.7749	10.4871	10.6989	9.65827	9.74332	9.33157	10.7004	10.2842	11.1408
Gh_A01G0076	18.3929	18.2038	18.9125	8.41891	8.36366	6.70325	7.33872	7.30736	9.56093
Gh_A01G0077	24.1075	28.6072	25.2998	34.9894	35.1438	37.8024	33.5645	35.1558	33.3779
Gh_A01G0078	5.471	5.52209	4.72787	5.89747	4.81993	3.72911	4.2787	5.12314	4.44422
Gh_A01G0079	15.0903	13.4792	14.2938	37.3344	40.6551	38.4713	34.3654	33.6595	34.9353
Gh_A01G0080	0.159686	0.466261	0.248392	0.352091	0.852707	0.62694	0.439813	0.696098	0.372589
Gh_A01G0081	1.87759	2.53811	1.18988	2.48394	3.13951	2.86674	2.68144	1.36413	2.14179
Gh_A01G0082	3.75766	3.58265	3.85694	2.63776	1.97305	3.04844	1.86573	3.00863	2.71975
Gh_A01G0083	0.0740527	0.0720747	0.307171	0.261246	0.287589	0.290738	0.271945	0.516494	0.276455
Gh_A01G0084	14.9624	11.4155	12.2196	10.0543	9.52497	9.36027	10.4661	8.45759	8.59355
Gh_A01G0085	4.00864	1.87275	1.99534	2.68695	3.11357	1.88859	2.64978	2.51631	2.84338
Gh_A01G0086	5.72622	5.04873	5.44909	3.86199	4.18602	5.28981	3.83462	3.81766	4.40121
Gh_A01G0087	8.05468	8.64066	7.49917	8.45209	8.2769	9.40624	8.90621	7.02237	8.17596
Gh_A01G0088	117.231	130.323	121.852	132.073	125.227	123.916	124.938	138.419	130.07
Gh_A01G0089	22.9191	21.2578	18.1195	16.8614	15.0366	17.8183	17.8645	18.7452	18.0019
Gh_A01G0090	24.5046	23.6863	22.2713	19.98	19.0549	17.2821	21.9824	17.5507	19.4162
Gh_A01G0091	5.2972	6.02535	6.08886	7.37375	5.45284	6.95332	5.74216	6.51012	6.31391
Gh_A01G0092	0	0	0	0	0	0	0.104779	0	0.106517
Gh_A01G0093	0	0	0	0.100656	0	0	0	0	0
Gh_A01G0094	0	0	0	0.118011	0	0	0	0	0
Gh_A01G0095	21.9515	16.7509	17.3104	25.439	18.4503	4.10585	24.2132	17.1931	9.96488
Gh_A01G0096	1.06166	1.49829	1.10094	10.37	7.2926	7.4506	8.69909	7.70555	7.80296
Gh_A01G0097	6.03063	7.012	5.67163	6.249	5.74775	5.49342	6.27066	5.77682	5.80308
Gh_A01G0098	0.206952	0.100712	0	0	0	0	0	0	0.0965751
Gh_A01G0099	0.149821	0.0364548	0	0.462476	0.7273	0.624974	0.687738	0.555132	0.384529
Gh_A01G0100	8.16918	11.6971	10.9966	25.2864	25.3957	30.4539	17.6682	17.737	21.6268
Gh_A01G0101	1.97879	0.939481	1.60157	1.31955	1.40575	1.89486	1.72807	2.4405	1.71169
Gh_A01G0102	3.95222	4.64596	4.5775	9.77806	9.16937	7.30498	7.72814	8.2786	10.8743
Gh_A01G0103	43.9598	43.1073	43.0843	39.4704	39.1503	35.1993	37.1117	38.0376	36.8635
Gh_A01G0104	11.5145	12.4796	11.1533	9.78337	9.70519	10.0598	9.79683	8.82532	9.09328
Gh_A01G0105	5.14964	5.64742	5.22737	4.12597	3.94346	4.09342	4.6279	5.12198	3.68926
Gh_A01G0106	3.88565	4.3993	3.89237	1.8184	2.41238	1.94584	1.98994	1.77448	1.80091
Gh_A01G0107	27.3816	30.9142	21.9045	34.3612	36.7627	32.2508	33.9011	29.1923	30.3744
Gh_A01G0108	11.5652	13.1631	11.1412	10.9804	12.0876	10.9173	10.8499	11.185	10.9709
Gh_A01G0109	5.28079	5.08294	5.68798	5.81537	5.07043	5.06867	5.7589	6.33366	5.82718
Gh_A01G0110	96.3425	52.1821	3.07171	90.1951	48.3869	4.57912	93.2773	33.7013	4.0086
Gh_A01G0111	0	0.133689	0.0356101	0.030286	0.03334	0.033705	0.0315264	0	0
Gh_A01G0112	1.26337	0.175661	1.31012	0.238766	0.788529	0.354294	0.165697	0.236026	0.252667
Gh_A01G0113	0	0	0	0	0	0	0	0	0
Gh_A01G0114	6.71943	7.40617	6.50661	7.61388	7.43114	6.02747	7.23119	8.14722	6.9358
Gh_A01G0115	0	0	0	0	0	0	0	0	0
Gh_A01G0116	10.8039	10.9007	10.7344	11.0253	6.31564	7.21758	8.93218	7.9891	8.86914
Gh_A01G0117	0	0	0	0	0	0	0	0	0
Gh_A01G0118	1.50296	1.46281	1.55857	0.482017	0.265311	0.402324	0.878077	1.31033	0.51008
Gh_A01G0119	0.733874	1.20533	0.856158	3.51941	3.4735	1.48565	3.74777	2.95916	2.39725
Gh_A01G0120	18.4127	18.2171	18.1472	6.64333	8.86451	5.30226	8.03305	6.56707	7.10111
Gh_A01G0121	0.134424	0.218055	0.232329	0.237112	0.0870073	0.17592	0.205686	0.234391	0.209097
Gh_A01G0122	0.346461	1.01162	1.31736	0.916693	0.336376	1.02018	0.636158	0.7048	0.646708
Gh_A01G0123	0.0636124	0.123827	0.0659663	0.224414	0.432326	0.249748	0.0584014	0.443677	0.29685
Gh_A01G0124	0.97899	0.664101	0.615282	0.340139	0.633663	0.232946	0.517486	0.543148	0.443005
Gh_A01G0125	3.67715	2.07201	2.38326	1.49353	1.92599	1.06852	1.75459	1.37093	1.28697
Gh_A01G0126	4.80425	4.85577	3.83233	2.11858	1.97341	2.35774	2.20535	2.09426	1.89701
Gh_A01G0127	15.4073	12.9593	13.8077	10.0656	8.31048	9.14826	5.58821	9.28677	7.27864
Gh_A01G0128	0	0	0	0	0	0	0	0	0
Gh_A01G0129	2.49038	2.70571	2.22218	1.78778	2.08051	2.18856	2.02051	1.16134	1.83781
Gh_A01G0130	4.29164	4.00297	4.07957	3.86391	5.29522	5.00216	4.3505	3.97546	4.63127
Gh_A01G0131	0	0	0	0	0	0	0	0	0
Gh_A01G0132	4.77877	6.04646	4.9556	6.53275	7.46988	5.81619	7.28291	8.12429	6.77929
Gh_A01G0133	7.17785	6.40833	6.12826	6.87796	7.09993	7.49549	7.11011	7.12838	7.63098
Gh_A01G0134	0.501771	0	0	0.737569	0	0	0	0	0
Gh_A01G0135	0.570641	0.610939	0.41423	0.503282	0.443225	0.616107	0.419116	0.248753	0.585842
Gh_A01G0136	0	0	0	0	0.0550792	0.0556822	0.104166	0.0989192	0.105894
Gh_A01G0137	1.72362	0.34412	1.60408	0.311829	0.300363	1.12785	0.89265	0.423843	0.866206
Gh_A01G0138	38.5199	41.5269	45.3769	36.071	39.7719	40.3573	36.6066	37.6739	41.2875
Gh_A01G0139	6.29988	4.13217	5.39682	77.0223	58.0625	51.7978	71.2078	53.452	44.7796
Gh_A01G0140	4.24938	4.95217	3.76882	3.15603	4.07142	3.73183	3.33662	3.85101	3.9138
Gh_A01G0141	13.6231	15.5144	16.9932	5.95828	7.01986	5.48009	6.86868	7.47189	6.30517
Gh_A01G0142	0.201802	0	0.0597911	0.0508517	0.0279897	0.0565923	0.0794016	0.100536	0.0538123
Gh_A01G0143	0.496503	0.706275	0.633692	0.909475	0.648915	0.824711	0.631149	0.749196	0.695084
Gh_A01G0144	0.728869	0.878305	0.755839	0.306111	0.842446	0.783535	0.701026	0.514415	0.583079
Gh_A01G0145	6.13678	5.87304	5.10527	4.9601	5.36068	5.15092	5.05339	5.00749	4.64262
Gh_A01G0146	8.67071	8.94045	8.36838	6.13292	7.66819	6.741	7.01463	9.58028	8.97379
Gh_A01G0147	22.0028	22.1677	21.7964	28.0233	31.6681	30.4279	28.5257	27.763	27.8834
Gh_A01G0148	28.5736	27.9477	27.7286	29.8053	29.5913	28.1841	27.4635	32.5387	33.2526
Gh_A01G0149	28.0391	28.6077	28.6088	7.95888	7.63496	8.66756	12.4273	12.7566	10.4676
Gh_A01G0150	5.72268	5.34206	6.33153	5.04717	4.54403	4.28057	4.53123	5.37873	4.66594
Gh_A01G0151	15.0844	15.0446	13.4316	11.5644	11.0228	9.46934	10.1785	10.177	10.3473
Gh_A01G0152	6.16265	6.9559	5.68601	4.87722	5.23252	4.69183	4.96941	4.67823	4.5707
Gh_A01G0153	2.49452	2.78757	1.91616	2.36303	3.49832	1.81365	2.37499	1.12768	1.12096
Gh_A01G0154	1.51783	0.770758	1.43712	1.51327	1.98622	1.6841	1.51466	2.30139	1.84774
Gh_A01G0155	7.88864	7.0554	5.96959	6.20531	10.0395	4.91778	8.51473	7.06349	10.0489
Gh_A01G0156	0.296211	0.432448	0.307171	0.522492	0.287589	0.436106	0.271945	1.03299	0.829366
Gh_A01G0157	7.87557	10.4199	9.74084	3.50914	4.26124	3.98581	4.21774	3.64767	3.63688
Gh_A01G0158	35.0656	37.334	39.778	39.7177	39.4887	42.1923	47.636	47.0211	41.1164
Gh_A01G0159	17.2104	19.2477	16.2953	16.8288	19.1484	18.2039	16.782	18.1733	18.2575
Gh_A01G0160	0	0	0.15071	0.256354	0.0705509	0.285293	0.266853	0.0633528	0.339098
Gh_A01G0161	12.4379	11.1914	10.2446	11.0554	12.4218	13.3208	10.7945	12.0016	13.4826
Gh_A01G0162	6.15	4.70308	4.40356	4.52005	4.05175	6.03637	5.17569	6.06394	5.8765
Gh_A01G0163	46.6968	43.3006	43.3876	83.3917	81.0557	94.3227	89.2395	87.3911	88.0406
Gh_A01G0164	6.22517	5.83169	5.4872	5.35309	5.81733	5.60098	5.5009	5.92484	6.41521
Gh_A01G0165	7.61948	6.7648	5.12629	4.42541	5.34078	4.01296	4.16306	5.89763	4.92588
Gh_A01G0166	14.5513	14.4672	13.7377	13.2937	13.3683	11.7741	12.258	10.0036	10.9036
Gh_A01G0167	13.9416	14.2976	13.394	8.67803	8.98798	9.7393	9.54237	8.50592	8.04505
Gh_A01G0168	11.9718	10.8151	10.0599	8.76969	11.0668	9.17542	9.06814	9.13036	8.93045
Gh_A01G0169	5.55092	4.63085	4.7147	4.61594	5.38936	5.08514	5.29034	5.62303	5.23005
Gh_A01G0170	29.8364	32.2131	30.6023	42.1319	39.2571	37.2865	33.0802	36.8154	33.4767
Gh_A01G0171	0.121261	0	0	0.106947	0	0.119021	0	0	0
Gh_A01G0172	10.6416	12.3029	11.706	10.5781	11.7018	10.3873	11.2272	11.2768	11.0293
Gh_A01G0173	0	0	0.184585	0.313974	0	0.349419	0.163417	0.931111	0
Gh_A01G0174	0	0	0	0	0	0	0	0	0
Gh_A01G0175	17.477	14.0877	15.5688	12.2905	8.52154	10.2773	9.75442	10.8069	11.6407
Gh_A01G0176	32.524	30.3486	22.1856	25.1709	22.2429	25.3344	23.9354	22.8053	21.9881
Gh_A01G0177	0.201577	0.294289	0	0.133337	0.097855	0.148389	0.046266	0.0878711	0.0470333
Gh_A01G0178	7.56616	9.11741	9.56481	7.72167	6.89119	7.21418	6.92981	7.28751	6.47309
Gh_A01G0179	15.818	16.5983	13.1996	15.2588	15.5976	14.9193	18.3797	15.9455	17.8772
Gh_A01G0180	4.3654	3.46199	4.35927	4.77699	5.10171	3.80866	3.6367	2.67824	2.48983
Gh_A01G0181	30.2345	28.404	26.5748	21.4608	22.6045	21.6618	20.9296	19.7344	20.3713
Gh_A01G0182	0	0	0	0	0	0	0	0	0
Gh_A01G0183	21.8443	23.2344	22.4137	15.689	15.0339	20.9884	18.7009	18.8036	19.2261
Gh_A01G0184	0.430735	0.473912	0.602038	0.247755	0.309103	0.220579	0.550191	0.37553	0.454444
Gh_A01G0185	121.367	129.566	144.803	111.288	120.172	119.681	112.205	112.85	124.111
Gh_A01G0186	149.354	163.665	171.777	48.6525	48.0626	47.8262	59.1642	52.7777	52.3967
Gh_A01G0187	0.0186556	0.0181573	0.0193459	0.0164535	0.0181126	0	0.0342547	0.0325292	0.0174114
Gh_A01G0188	0	0	0	0	0	0	0	0	0
Gh_A01G0189	49.5575	50.1963	49.7649	48.4697	52.5307	39.472	51.2776	49.6322	44.8305
Gh_A01G0190	0	0.168603	0	0	0	0	0	0	0
Gh_A01G0191	2.5423	3.58137	3.26078	2.41923	2.3384	2.69233	3.50106	2.04149	3.0596
Gh_A01G0192	0.461947	0.14987	0.798402	3.80258	3.73752	3.92957	3.39284	3.75893	4.4551
Gh_A01G0193	0.547043	0.461441	0.832018	0.48247	0.531121	0.357957	0.368302	0.588216	0.425466
Gh_A01G0194	33.8159	34.605	33.5961	38.259	42.4723	37.9519	36.7591	35.5458	36.5146
Gh_A01G0195	4.98154	4.73912	4.19485	4.36048	4.32744	4.11747	3.71379	3.72265	3.74042
Gh_A01G0196	11.4516	12.0678	9.44046	11.4077	10.7183	10.4314	10.4757	10.9895	11.2261
Gh_A01G0197	3.93142	3.72702	4.18278	3.55741	3.22213	3.15718	3.23436	3.69463	3.85983
Gh_A01G0198	1.50635	1.0556	0.999738	2.17881	1.40401	1.95164	2.15741	1.73354	2.24942
Gh_A01G0199	2.59652	3.58016	3.14137	1.65391	2.52095	2.76093	2.05273	2.70391	1.68288
Gh_A01G0200	0.804219	0.684896	0.729731	0.221653	0.585609	0.641355	0.738339	0.438217	0.938229
Gh_A01G0201	1.23841	1.32013	0.73385	1.04022	1.43139	0.752471	2.27393	0.874037	1.59613
Gh_A01G0202	1.85634	0.757674	1.24196	0.897831	1.22092	1.58694	0.604743	1.25298	1.62076
Gh_A01G0203	4.25325	4.30976	4.77315	5.54971	4.97797	4.97528	4.86766	4.36849	5.70968
Gh_A01G0204	16.8821	18.3195	16.4093	10.7114	11.7915	10.7088	12.6075	12.4118	11.5467
Gh_A01G0205	16.1015	12.6539	19.1863	12.1722	12.0402	10.6014	12.028	14.4738	13.7209
Gh_A01G0206	6.00941	6.68445	6.40982	0.90858	0.1667	0.842625	0.630528	0.299384	0.961478
Gh_A01G0207	24.4707	26.8793	27.8232	20.0406	20.1099	17.4135	21.9045	21.3345	19.7392
Gh_A01G0208	29.1027	22.6303	25.2295	44.5445	38.1227	38.9935	32.6561	31.0112	30.8983
Gh_A01G0209	4.92284	3.24121	4.95486	6.38493	6.53675	6.67937	5.583	3.8501	4.39182
Gh_A01G0210	1.23056	1.95623	1.61638	2.0259	2.58861	1.40912	1.92058	1.68079	1.99071
Gh_A01G0211	13.7358	17.9645	17.627	9.23723	10.0853	9.26887	11.2707	9.58028	9.29428
Gh_A01G0212	12.6385	12.3674	9.28057	4.21765	5.37255	4.55967	5.0803	4.2288	4.59072
Gh_A01G0213	3.33003	2.62698	2.79895	3.70983	3.69254	3.99101	3.41123	3.51445	3.50052
Gh_A01G0214	3.64984	3.61468	4.91373	3.16254	3.91662	3.45671	4.11508	2.90294	3.2869
Gh_A01G0215	9.44521	8.08041	9.35801	6.87117	6.39585	6.11158	6.35172	6.03177	6.70972
Gh_A01G0216	0.215575	0.76933	0.521622	0.443634	0.488369	0.423185	0.32986	0.751786	0.402396
Gh_A01G0217	31.8029	36.2932	34.1946	22.7315	21.5004	21.287	19.4127	20.4527	19.2279
Gh_A01G0218	2.29155	1.33821	3.01004	0.943159	0.593294	0.299895	0	0.266381	0.712907
Gh_A01G0219	3.65541	3.01042	2.9159	5.45587	8.46304	6.76176	5.67932	6.12869	6.82324
Gh_A01G0220	0	0.717097	0	0.86641	0	0.723164	0	0.214116	0
Gh_A01G0221	13.0688	14.4299	14.1977	10.1701	9.02758	9.23421	10.4858	11.1385	10.4889
Gh_A01G0222	0	0.171669	0.182907	0.15556	0.171246	0	0.485793	0.307549	0.329233
Gh_A01G0223	1.47575	1.09837	1.7104	0.689058	0.800681	0.85205	1.39471	1.66503	1.29631
Gh_A01G0224	17.4903	15.9379	12.7194	21.4387	19.1773	17.1359	18.0757	18.4706	16.6806
Gh_A01G0225	34.0842	26.5391	28.4576	26.8236	21.8917	19.9011	24.2313	22.8584	23.9806
Gh_A01G0226	0.0546529	0	0	0.144605	0	0	0	0	0
Gh_A01G0227	0.146429	0.213776	0.0759235	0.387432	0.355417	0	0.20165	0.191493	0.136663
Gh_A01G0228	19.9897	21.8401	20.5262	17.8894	18.8371	20.2936	18.6221	18.8801	18.6566
Gh_A01G0229	7.46847	9.12574	7.32391	5.47714	4.57134	6.37433	5.51514	6.22819	5.26567
Gh_A01G0230	7.27567	6.91273	6.19759	8.70858	7.23209	8.24644	7.87246	6.8718	6.14373
Gh_A01G0231	0.448596	0.764075	0.697794	3.16515	3.15766	2.53177	3.60367	3.6177	2.4074
Gh_A01G0232	0	0	0	0	0	0	0	0	0
Gh_A01G0233	129.44	116.634	148.136	122.381	133.983	132.09	125.735	130.844	127.376
Gh_A01G0234	0.46681	0.823494	0.63536	0.437439	0.594855	0.429548	0.535712	0.381546	0.462907
Gh_A01G0235	2.54617	2.18078	1.79546	2.29053	2.57094	1.39951	1.58956	1.28751	1.42581
Gh_A01G0236	0.363784	0.275385	0.167664	0.499088	0.431683	0.436409	0.222655	0.3524	0.528145
Gh_A01G0237	2.23634	2.70606	2.19374	2.2389	1.87784	0.59325	1.88667	1.37008	1.29745
Gh_A01G0238	10.7524	9.51386	9.61446	8.64724	9.34664	7.55918	8.23995	8.57381	9.04009
Gh_A01G0239	15.0153	14.6142	13.6902	10.0066	12.6536	8.4039	11.036	10.9581	10.5891
Gh_A01G0240	13.7161	13.7491	12.4001	13.5962	13.9429	12.8298	13.2921	15.0244	14.3878
Gh_A01G0241	27.538	32.2848	32.343	18.4456	17.5711	19.1969	17.1421	16.415	20.1036
Gh_A01G0242	47.0015	44.9482	54.1249	57.36	55.1847	37.5502	39.1372	36.6893	40.0413
Gh_A01G0243	2.86127	3.85301	2.84521	1.5556	2.09301	4.88586	1.83522	3.07549	3.98738
Gh_A01G0244	1.58983	1.7766	2.04556	1.2204	1.08621	1.01141	1.3785	1.38607	0.879288
Gh_A01G0245	3.09568	2.98077	2.83255	3.89829	4.06637	3.36345	3.38922	3.60819	3.90894
Gh_A01G0246	3.55996	2.81521	1.7997	3.53221	3.75878	2.62064	2.65552	3.25889	2.53343
Gh_A01G0247	7.34122	7.75757	6.48906	6.3205	6.38085	6.10759	7.41382	6.36986	6.88424
Gh_A01G0248	15.0014	14.8927	13.8971	10.5845	13.9336	15.4113	11.2016	14.4302	13.9076
Gh_A01G0249	0.673673	0.655679	0.419161	3.08959	3.0087	4.49634	3.21613	2.58426	3.52097
Gh_A01G0250	13.1547	14.8926	13.4417	10.0728	10.3404	9.94034	11.4202	12.0686	11.1472
Gh_A01G0251	5.58325	5.61526	6.41708	5.78594	5.28522	4.0644	4.78415	4.58373	5.08061
Gh_A01G0252	1.92961	1.44071	2.2203	2.44784	1.61681	1.9199	2.03848	2.32757	2.26965
Gh_A01G0253	0	0	0	0	0	0	0	0	0
Gh_A01G0254	0.60254	0.619957	0.589131	0.242933	0.26743	0.270358	0.331909	0.330199	0.224942
Gh_A01G0255	0.448596	0.436614	0.232598	0.197822	0.108885	0.220154	0.102962	0.293327	0.314009
Gh_A01G0256	6.97977	7.52967	6.40288	7.31817	7.29789	7.01848	7.08016	7.97886	7.76701
Gh_A01G0257	23.4991	22.6368	24.6185	22.8509	27.7291	23.6563	18.6975	20.4873	22.7191
Gh_A01G0258	6.55835	8.77687	7.93454	12.2914	10.0818	8.5829	8.27901	7.62375	6.63104
Gh_A01G0259	3.09055	1.83822	2.49271	2.27145	3.8341	4.55017	1.57632	3.7423	2.72419
Gh_A01G0260	1.73947	0.651157	0.693783	0.708066	1.42902	0.394	0.85991	1.28322	0.749289
Gh_A01G0261	62.7236	62.471	68.2141	59.6562	58.7046	54.6517	61.3675	58.1604	64.6177
Gh_A01G0262	31.0518	34.7144	34.3847	30.4294	26.9288	28.587	29.4543	29.8457	32.8701
Gh_A01G0263	2.56977	3.22021	2.83142	2.6064	2.52616	3.1844	3.12602	2.71651	2.90805
Gh_A01G0264	3.3725	3.39827	4.15561	4.68907	5.43155	4.71215	4.48043	4.46229	5.29534
Gh_A01G0265	36.0849	40.7139	44.3403	41.0896	39.9538	30.2631	22.2939	19.6626	22.606
Gh_A01G0266	57.0856	55.5164	55.1693	50.5891	48.3685	49.3018	51.9057	52.3793	56.435
Gh_A01G0267	1.75829	1.0622	1.9491	2.40632	2.53123	2.20188	2.33788	1.53294	1.7542
Gh_A01G0268	4.15753	4.73232	4.16522	3.1903	3.78566	2.99713	3.2347	3.19464	3.6391
Gh_A01G0269	11.1886	7.75252	7.00655	5.98633	6.43951	5.29319	7.25586	6.80931	8.67787
Gh_A01G0270	0.418744	0.203779	0	0.123105	0.338796	0	0.0640735	0	0.195408
Gh_A01G0271	2.85321	3.40645	2.28812	4.36178	3.28726	4.92886	4.01653	3.61521	3.76359
Gh_A01G0272	0	0.103189	0.164916	0.046753	0.0514674	0	0	0	0
Gh_A01G0273	0	0	0.0563578	0	0	0	0	0	0.0507222
Gh_A01G0274	80.9737	88.8131	79.8358	141.19	126.097	119.651	129.404	108.674	111.624
Gh_A01G0275	93.6277	88.3845	94.7547	127.236	95.9831	139.625	112.122	113.142	110.3
Gh_A01G0276	1.07788	0.419635	1.56487	11.4077	7.95343	6.34777	13.2604	15.2237	4.42636
Gh_A01G0277	66.7402	66.8411	67.7175	60.8753	59.2573	57.5196	59.1318	61.6042	61.0387
Gh_A01G0278	140.06	144.587	121.208	361.286	328.682	420.703	299.104	300.587	292.515
Gh_A01G0279	80.0717	84.6698	77.325	169.081	143.264	174.581	145.195	120.829	136.151
Gh_A01G0280	1.84933	1.04207	1.7159	2.66117	1.70101	1.43303	2.56165	1.2446	0.90842
Gh_A01G0281	6.42001	6.68218	6.40555	6.64459	6.88202	6.97725	6.32174	6.81551	7.31496
Gh_A01G0282	14.7622	11.4943	12.7716	25.3698	26.4538	29.5585	24.9374	24.049	26.6106
Gh_A01G0283	0	0	0	0.0857724	0.188843	0.0477276	0.133928	0.0847879	0.045383
Gh_A01G0284	10.1051	8.52383	9.92014	7.48632	11.3807	6.87675	9.27731	13.5087	8.42517
Gh_A01G0285	0.0630953	0.092115	0.229005	0.250414	0.275665	0.278683	0.0868899	0.275044	0.0883309
Gh_A01G0286	6.69899	8.18083	7.07795	5.18364	6.31993	5.21055	4.35157	4.62826	4.51221
Gh_A01G0287	2.48741	3.02621	3.48226	2.96162	3.50177	3.17389	3.08292	1.19274	2.32152
Gh_A01G0288	6.23752	6.00383	6.50407	4.83258	5.75485	5.4796	5.25198	4.95738	6.0145
Gh_A01G0289	43.8126	38.1991	35.8999	40.4303	37.3048	51.1556	45.5206	49.9164	45.9797
Gh_A01G0290	3.71192	4.12888	4.04335	24.2093	24.258	20.8803	14.8341	12.0473	14.4106
Gh_A01G0291	0.299064	0.363845	0.348897	0.593466	0.544424	0.256846	0.51481	0.325919	0.558238
Gh_A01G0292	0	0	0	0	0	0	0	0	0
Gh_A01G0293	13.7943	14.5538	14.7312	22.0901	20.7607	20.8412	22.7889	20.1418	19.0847
Gh_A01G0294	11.1079	9.41776	10.1878	6.96655	6.37489	7.46227	7.34253	6.28401	6.22025
Gh_A01G0295	10.0693	10.9955	10.1872	18.6278	18.1217	15.9096	15.7832	17.3434	15.3573
Gh_A01G0296	0.982369	0	0	0.86641	0	0	0	0	0
Gh_A01G0297	0	0	0	0	0	0	0	0	0
Gh_A01G0298	0	0	0	0	0	0	0	0	0
Gh_A01G0299	18.3806	12.9203	18.3548	19.8134	14.2104	18.3751	14.6874	10.0898	20.3316
Gh_A01G0300	0.986532	0.426747	0.909366	1.11177	1.01103	1.07589	1.1573	1.76797	0.511521
Gh_A01G0301	6.07439	7.7652	5.73506	6.3169	5.5455	6.05115	5.49355	4.82162	5.50004
Gh_A01G0302	1.24081	2.08598	1.28673	1.29332	1.53325	2.43577	1.39807	1.42599	1.68445
Gh_A01G0303	4.98297	6.19133	5.49719	3.36622	5.14674	2.08124	5.25613	3.78974	4.25485
Gh_A01G0304	10.3368	10.7589	10.4149	21.8568	22.098	24.3562	19.4889	20.7531	21.4251
Gh_A01G0305	3.54911	3.56945	5.68423	5.14739	4.78584	5.8446	5.43062	4.7445	6.33038
Gh_A01G0306	1.84153	0.768145	1.70506	1.50814	1.46865	1.61384	1.38877	1.03211	1.4118
Gh_A01G0307	4.55567	4.17316	5.44677	1.98532	3.33031	1.8412	3.00154	2.38308	2.80121
Gh_A01G0308	3.20284	2.99739	3.70458	2.39019	2.57141	2.35774	2.48808	2.79235	2.52935
Gh_A01G0309	8.1756	8.7292	9.11082	6.24197	6.69368	8.14431	8.066	8.98952	8.31366
Gh_A01G0310	0.0521554	0.0507623	0	0	0	0	0.0478829	0	0
Gh_A01G0311	21.7544	21.2016	20.3607	20.621	22.7286	18.4732	19.7323	20.0045	18.6229
Gh_A01G0312	9.9265	10.4299	9.94288	11.5404	8.87095	11.9574	9.11333	11.2112	9.47503
Gh_A01G0313	18.1166	17.7134	15.1113	29.2506	27.5714	27.1204	25.3675	27.7402	26.8329
Gh_A01G0314	0	0	0	0	0	0	0	0	0
Gh_A01G0315	0.192965	0.27318	0.272871	0.216603	0.289539	0.258273	0.306	0.336468	0.507543
Gh_A01G0316	0.857538	0.973738	1.03748	1.38658	1.73454	1.68339	1.67299	1.58872	1.50065
Gh_A01G0317	0.0646726	0.0314726	0.150898	0.299453	0.298254	0.142825	0.11875	0.14096	0.105629
Gh_A01G0318	1.43026	1.27101	0.838322	0.438759	1.14713	0.854508	1.3131	0.650584	0.928607
Gh_A01G0319	0.200019	0.194676	0	0	0	0	0	0	0
Gh_A01G0320	3.7889	4.38709	2.91296	3.16881	3.3615	2.50064	4.19821	3.36026	3.84105
Gh_A01G0321	0.80932	0.808992	0.884633	0.713787	0.424737	0.515264	0.522123	0.381402	0.939076
Gh_A01G0322	0.515662	0.627361	0.935801	1.47808	1.43938	1.26534	1.3019	0.955343	1.38365
Gh_A01G0323	25.3411	26.2828	26.4431	24.5848	21.1437	25.8834	23.556	24.0955	22.6163
Gh_A01G0324	0.58972	0.229587	0.611542	0.520109	0.572556	0.752471	1.13696	1.07969	0.825585
Gh_A01G0325	0.0528659	0.360177	0.0548221	0.233128	0.35929	0.207557	0.291211	0.230452	0.493401
Gh_A01G0326	1.32844	1.05352	0.986428	0.766623	0.891696	0.820971	0.993762	0.757823	0.658188
Gh_A01G0327	0.989887	0.867103	0.410607	1.30956	2.21047	1.55456	2.90815	2.58906	1.66296
Gh_A01G0328	26.073	24.6138	25.6303	10.5873	10.0031	7.50476	10.6875	8.13262	8.79523
Gh_A01G0329	24.6915	24.0319	21.8822	12.9179	10.6237	9.46543	11.6938	9.7229	9.16085
Gh_A01G0330	1.45119	1.8423	2.6172	0.806888	0.704476	0.65026	0.868899	0.687609	0.588872
Gh_A01G0331	0	0	0	0	0	0	0	0	0
Gh_A01G0332	0	0	0	0	0	0	0	0	0
Gh_A01G0333	0	0	0	0	0	0	0	0	0
Gh_A01G0334	0.0612044	0.0595696	0.126938	0.0539798	0	0	0.112381	0	0.114245
Gh_A01G0335	0	0	0	0	0	0	0	0	0
Gh_A01G0336	0	0	0	0	0	0.198368	0	0	0.188623
Gh_A01G0337	0	0	0	0	0	0	0	0	0
Gh_A01G0338	0	0	0	0	0	0	0	0	0
Gh_A01G0339	0	0	0	0	0	0	0	0	0
Gh_A01G0340	0	0	0	0	0	0	0	0	0
Gh_A01G0341	5.08461	5.14414	4.1627	6.01856	5.84599	4.925	6.57217	5.42453	3.99621
Gh_A01G0342	0	0	0	0	0	0	0	0	0
Gh_A01G0343	7.61336	8.24662	6.87636	8.5558	7.63021	13.017	8.00432	8.67171	9.16852
Gh_A01G0344	4.33489	3.72756	3.84064	5.30794	6.45609	6.03107	4.52072	4.51316	5.77408
Gh_A01G0345	60.6459	68.1709	61.498	31.4609	27.762	31.1799	30.733	30.8871	34.2416
Gh_A01G0346	44.5635	43.865	49.9849	39.3923	45.0324	25.2919	46.9432	31.4517	34.6124
Gh_A01G0347	11.8098	13.1364	15.5272	11.3457	15.5611	5.6923	10.8423	11.2155	10.6285
Gh_A01G0348	0	0.200889	0	0.0910191	0.100197	0	0.0947469	0	0
Gh_A01G0349	11.2062	13.1859	15.4367	15.6365	17.0508	14.4467	17.0446	15.8944	12.8004
Gh_A01G0350	2.12771	4.59804	3.32836	3.43504	2.1358	4.38917	3.14532	4.15019	3.80332
Gh_A01G0351	33.8905	32.0581	34.4687	29.6247	29.8375	27.0149	32.7712	27.2304	31.0219
Gh_A01G0352	0	0	0	0.725068	0.319273	0	0.301906	0	0.460369
Gh_A01G0353	0.44095	0.214586	0	0	0	0.216401	0	0	0.617312
Gh_A01G0354	0	0.190743	0	0.172844	0	0	0	0	0
Gh_A01G0355	0.715274	0.64178	0.509947	1.39968	0.737858	0.0658179	0.625897	0.545651	0.479816
Gh_A01G0356	58.9919	44.9123	43.774	54.5721	58.0386	51.9831	48.3824	47.774	57.7493
Gh_A01G0357	4.7806	5.31761	4.92531	3.58659	3.97839	4.23523	4.30348	3.89726	4.40382
Gh_A01G0358	2.03312	1.7244	1.47585	3.22764	3.24291	3.84857	3.57315	2.6335	3.30712
Gh_A01G0359	0.897979	0.741571	0.761897	0.383991	0.50197	0.560883	0.499647	0.782891	0.7619
Gh_A01G0360	24.282	20.4475	19.0705	14.5921	15.4279	11.9167	14.2062	13.5944	13.7753
Gh_A01G0361	4.21616	4.68458	3.32749	3.8172	3.94854	4.17488	3.11717	4.16374	4.07426
Gh_A01G0362	0.590489	0.738922	0.612339	0.669584	0.737103	0.248391	0.464672	0.367721	0.866027
Gh_A01G0363	0.0737711	0.0359003	0.0382504	0.0650631	0.0716239	0.217224	0.304775	0.192949	0.0688511
Gh_A01G0364	16.0378	13.249	16.2661	14.8002	12.9125	13.1307	15.1908	12.7205	14.092
Gh_A01G0365	21.791	24.5767	22.8109	24.3413	24.5962	22.48	24.6575	25.3907	24.1822
Gh_A01G0366	10.0715	8.74161	8.27395	8.69039	7.02687	7.61733	10.8876	8.59063	9.27772
Gh_A01G0367	0.0662177	0.128898	0.137336	0.233605	0.128581	0.389966	0.18238	0.230924	0.185404
Gh_A01G0368	0	0	0	0	0	0	0	0	0
Gh_A01G0369	0.994964	0.322796	0.687854	0.585012	1.127	0.651054	0.608972	1.01202	1.08337
Gh_A01G0370	10.4668	7.82674	6.88306	6.52943	6.93998	6.26425	5.15623	7.34475	6.07565
Gh_A01G0371	3.16256	3.25102	3.31644	3.57275	3.10501	2.82511	3.26235	3.15998	4.01291
Gh_A01G0372	1.87496	3.49108	4.39591	7.47734	8.62707	8.80153	9.0559	5.40149	7.45616
Gh_A01G0373	0	0.494334	0.105339	0.447948	0.690364	0.199406	1.02585	0.70849	0.568832
Gh_A01G0374	5.42315	5.14179	5.91471	5.52519	5.67382	4.7723	5.49395	5.86937	4.7124
Gh_A01G0375	5.79158	6.20057	5.70559	5.87413	5.06071	8.52686	8.24157	7.82643	5.13506
Gh_A01G0376	7.73951	9.80294	6.70657	7.38697	8.95533	5.82746	8.07886	7.85678	3.1664
Gh_A01G0377	13.432	13.1701	12.0718	10.9251	14.0554	12.3537	11.0072	10.6696	12.629
Gh_A01G0378	166.34	186.195	206.966	171.236	164.133	161.668	159.689	156.968	162.211
Gh_A01G0379	10.8026	11.8841	11.9005	8.63677	8.91345	8.7407	9.6086	10.3252	9.45377
Gh_A01G0380	8.37341	8.34852	9.21271	7.06979	8.47669	10.0729	10.1718	8.68016	8.91096
Gh_A01G0381	4.70218	4.53535	5.22761	3.81088	3.45484	3.65898	4.00585	4.24726	3.32109
Gh_A01G0382	0	0	0	0	0	0	0	0	0
Gh_A01G0383	0.058734	0.0571652	0.0609073	0.14677	0.399171	0.0768651	0.170755	0.085344	0.0822253
Gh_A01G0384	0	0	0.10371	0.176408	0	0.294484	0	0.0871917	0
Gh_A01G0385	2.30259	1.90979	2.0971	2.03079	1.65238	1.59186	1.32352	1.78055	1.68184
Gh_A01G0386	2.64108	2.0762	2.31745	2.23974	2.76146	2.59228	1.67866	2.65684	1.7065
Gh_A01G0387	2.74156	3.202	2.09945	0.595186	0.409502	1.03496	0.890621	1.50766	0.866027
Gh_A01G0388	117.995	141.734	121.494	40.3539	21.2718	27.5502	37.7656	23.7426	21.0231
Gh_A01G0389	19.4018	23.1227	21.0322	6.75152	4.57045	6.9955	7.10881	5.52333	5.29685
Gh_A01G0390	21.442	21.648	21.8828	28.7193	41.7329	30.057	31.3462	31.9645	35.4876
Gh_A01G0391	42.3312	39.6064	42.5911	34.6677	40.4875	37.4683	42.1021	41.2994	38.6849
Gh_A01G0392	10.3345	11.374	11.3593	9.90933	9.04945	10.2541	10.6254	10.0656	9.72409
Gh_A01G0393	0.160345	0.468188	1.16395	0	0.155678	0.472148	0	0.55918	0.149651
Gh_A01G0394	0.782781	0.489775	0.637801	0.591756	0.217142	0.274399	1.12932	0.828698	0.26092
Gh_A01G0395	19.8032	18.2324	26.8263	13.6106	16.2389	13.2647	14.4547	17.4985	14.0284
Gh_A01G0396	27.2354	33.0684	42.3175	7.71227	10.6567	27.2686	14.551	18.2652	27.2043
Gh_A01G0397	0.0318062	0.123827	0.164916	0.0561036	0.123522	0.0624371	0.0584014	0	0
Gh_A01G0398	14.6998	11.6095	12.1642	11.1749	9.46659	9.9103	12.087	9.40692	12.1027
Gh_A01G0399	8.20845	5.62876	7.35144	5.26511	4.52814	4.94394	4.45311	6.99378	5.39753
Gh_A01G0400	4.75146	3.6611	4.51667	3.49216	2.69101	2.91479	3.08991	1.38083	4.06502
Gh_A01G0401	1.3769	0.893416	1.16824	0.993577	1.05326	0.819067	1.53225	0.727535	0.623065
Gh_A01G0402	9.20085	7.83571	8.14123	5.99788	6.99108	6.28233	6.6108	5.66746	6.53375
Gh_A01G0403	9.42099	10.01	10.9141	6.24933	8.64984	6.62513	7.63599	7.12585	6.97144
Gh_A01G0404	41.4285	41.2106	42.3698	47.4092	41.8848	43.7436	43.1165	42.9845	45.1098
Gh_A01G0405	31.8649	30.1105	29.6067	30.1304	29.5214	29.541	30.6341	27.9351	31.5959
Gh_A01G0406	4.9854	4.79043	5.00523	4.761	4.68615	3.8336	4.46039	4.31877	5.09746
Gh_A01G0407	0.8819	1.07293	1.60043	0.19445	0.428115	0.432803	0.202414	0.192218	0.617312
Gh_A01G0408	0	0.439153	0.155967	0	0	0	0.552323	0	0.140371
Gh_A01G0409	0	0.439153	0.155967	0	0.730119	0	0.552323	0.262251	0
Gh_A01G0410	0	0	0	0	0	0	0	0	0
Gh_A01G0411	0	0	0	0	0	0	0	0	0
Gh_A01G0412	0.0813492	0.0395882	0.0843594	0.0179367	0.0197454	0.0199615	0	0.0177308	0.0379619
Gh_A01G0413	6.58093	5.67503	5.48077	10.5256	8.93851	10.4755	8.67143	6.5996	9.41989
Gh_A01G0414	32.2061	30.4587	26.6913	30.4717	28.2346	23.4314	29.7272	24.9376	24.4678
Gh_A01G0415	10.1486	9.2239	7.42882	9.60882	9.78079	7.25111	8.42665	10.0841	8.63604
Gh_A01G0416	3.35031	3.50417	3.57799	2.1169	2.57311	2.7976	1.97406	1.74383	1.68011
Gh_A01G0417	29.0189	24.004	22.5869	26.1846	24.1401	24.5688	27.3493	25.8548	26.1766
Gh_A01G0418	1.45513	2.36045	2.51496	2.99453	2.98254	3.96736	3.41405	2.8192	3.62157
Gh_A01G0419	18.7156	14.9976	16.5616	15.461	17.3834	15.798	17.6406	15.8274	17.118
Gh_A01G0420	23.4541	24.1024	24.7889	9.49441	8.66347	9.16008	9.282	8.17211	8.67189
Gh_A01G0421	27.3592	26.9765	23.8284	13.7997	15.1912	15.7963	14.4469	18.3962	17.774
Gh_A01G0422	1.16656	1.01589	2.86515	1.35377	1.78833	2.22976	2.36747	1.6594	2.34943
Gh_A01G0423	0.219229	0.213374	0.0568354	0.0483379	0.0532121	0.161384	0.100635	0.191132	0.0511521
Gh_A01G0424	3.24047	4.63106	3.23277	2.38766	3.46475	4.54946	2.97501	2.89668	2.64152
Gh_A01G0425	9.29205	8.5374	9.67442	8.45746	8.80507	7.84351	8.08725	7.84191	9.15798
Gh_A01G0426	25.5416	27.1302	29.0335	25.4508	25.9904	27.1186	27.9587	25.801	29.5685
Gh_A01G0427	0	0	0.597615	0.169422	0	0	0.529082	0	0.179285
Gh_A01G0428	3.00591	2.97882	4.13729	3.56692	2.97148	3.80866	2.75967	3.47833	3.26451
Gh_A01G0429	3.50635	2.84391	2.78767	2.16472	2.32627	3.44156	2.8972	3.26076	2.94525
Gh_A01G0430	6.851	7.10525	7.33744	7.75098	7.1968	6.72441	7.24355	7.4417	5.94859
Gh_A01G0431	19.5389	17.6825	20.4752	3.32558	1.73062	2.35518	3.96531	4.30351	4.47897
Gh_A01G0432	9.42016	9.59358	9.1865	5.99731	10.8419	5.81709	6.58659	7.72333	8.03499
Gh_A01G0433	0.676315	0.493688	0.56984	1.34209	1.1491	1.24466	2.52246	1.73206	1.26242
Gh_A01G0434	12.3165	15.0811	15.8623	12.3811	12.7295	13.7138	11.8547	13.6245	13.1019
Gh_A01G0435	3.96855	4.15516	4.21932	3.71223	4.09629	4.01326	3.66185	3.3376	3.82547
Gh_A01G0436	3.50151	4.41361	5.41685	2.37942	2.73082	2.81706	3.74166	3.15283	2.89297
Gh_A01G0437	2.99232	2.91239	3.30324	3.57556	2.15549	4.54766	3.54476	3.61867	2.61257
Gh_A01G0438	1.7323	2.69765	3.23353	0.611129	0.672753	1.36024	2.22655	0.302057	1.29342
Gh_A01G0439	9.0469	10.2905	8.25135	4.51823	4.86801	2.99558	2.10147	2.66082	3.56053
Gh_A01G0440	1.18567	0.629452	1.06187	1.3309	1.25581	0.740573	1.33593	1.08069	0.855092
Gh_A01G0441	15.4935	15.6231	13.8956	14.7726	15.1781	16.0293	14.0962	13.021	14.1997
Gh_A01G0442	7.79252	8.04873	7.88297	9.14489	8.52301	7.77342	6.83296	6.48878	7.92589
Gh_A01G0443	9.44929	10.1764	10.2338	9.41878	9.85283	9.2747	10.2922	8.8232	9.18437
Gh_A01G0444	15.5975	13.9313	16.5199	16.0212	15.5591	14.9359	15.3239	12.4376	13.5365
Gh_A01G0445	0.503943	0.653976	1.13228	0.222229	0.326183	0.741947	0.15422	0.36613	0.548722
Gh_A01G0446	0	0	0	0	0	0.0606475	0	0	0.0576682
Gh_A01G0447	1.69633	2.06378	3.62815	4.76881	5.04381	6.86808	3.21208	2.95785	3.958
Gh_A01G0448	1.24807	1.76688	0.588296	1.30088	1.10158	1.00228	0.729164	0.692435	1.05894
Gh_A01G0449	4.84584	4.33981	3.93605	4.12758	4.41857	4.32227	4.5842	4.14446	3.8176
Gh_A01G0450	9.0803	9.40999	10.5002	11.6382	10.7187	10.9002	7.31689	12.4159	10.0599
Gh_A01G0451	17.0065	12.589	12.9164	10.5627	13.4883	12.6955	11.4351	8.35318	9.6128
Gh_A01G0452	0.183903	0	0.0953541	0.0810976	0.178551	0	0	0.0801668	0
Gh_A01G0453	0.240022	0.778704	0.912647	1.62296	1.20402	0.94235	1.17525	1.08118	0.858722
Gh_A01G0454	0	0	0	0	0	0	0	0	0
Gh_A01G0455	0	0	0	0	0	0	0	0	0
Gh_A01G0456	0.223009	0	0.0385435	0.0655617	0.0721727	0.0364814	0	0.0648091	0.0346893
Gh_A01G0457	17.1326	16.7118	19.1784	15.9775	13.88	13.5865	13.9583	14.9038	14.7545
Gh_A01G0458	8.32597	7.8062	9.10932	7.00632	6.67456	7.94721	5.54009	6.65952	6.48745
Gh_A01G0459	0.659284	0.870844	0.756931	0.664528	0.594374	0.55466	0.410723	0.615844	0.549388
Gh_A01G0460	4.01416	3.73813	3.62309	3.29994	2.74256	2.89419	2.68438	2.18191	2.31262
Gh_A01G0461	2.45982	2.1547	2.48707	1.65421	2.1494	1.38826	1.97602	1.71565	1.66443
Gh_A01G0462	0.18522	0.360545	0.240092	0.122517	0.0899145	0.227247	0.170047	0.484445	0
Gh_A01G0463	1.48984	1.7796	1.86099	1.82165	1.24923	1.69495	1.803	1.41698	1.58009
Gh_A01G0464	4.28178	2.4744	2.22011	0.944088	2.20849	2.62666	1.47413	1.8665	1.62346
Gh_A01G0465	1.27225	1.8574	2.30882	0.561036	0.308805	1.24874	0.292007	1.10919	0.593699
Gh_A01G0466	7.63157	10.0274	7.67045	5.74701	5.21511	5.5603	5.41649	5.93695	6.49252
Gh_A01G0467	0.0414568	0.080699	0.107477	0.0731265	0.140876	0	0.0570911	0.0361436	0.0773839
Gh_A01G0468	0	0	0	0	0	0	0	0	0
Gh_A01G0469	2.48795	1.95347	2.05967	2.45242	2.37493	1.97	2.62964	1.49466	2.84886
Gh_A01G0470	0	0	12.1163	0.0945392	0.104072	5.3658	0	0.186908	8.1035
Gh_A01G0471	0.328844	0.800151	0.511518	0.145014	0	0	0.150953	0.286698	0.153456
Gh_A01G0472	5.42683	5.35092	5.88511	4.81753	4.68344	4.9436	4.10305	5.16423	5.59456
Gh_A01G0473	0	0	0	0	0	0	0	0	0
Gh_A01G0474	0	0	0	0	0	0	0	0	0
Gh_A01G0475	2.97923	3.00705	2.59363	2.69244	3.05321	3.06859	2.36373	2.24467	2.45443
Gh_A01G0476	4.64445	4.81203	4.42789	4.55869	2.98193	13.8965	7.29003	5.68194	5.03384
Gh_A01G0477	3.24621	3.15951	1.8006	3.19594	4.32447	1.70427	2.14858	0.92145	1.40917
Gh_A01G0478	1.71866	1.59841	1.86147	2.39158	1.85404	1.91183	2.17396	1.99786	1.78227
Gh_A01G0479	0.832905	0.90603	0.431863	0.756194	0.523252	0.601115	0.584751	0.598012	0.480132
Gh_A01G0480	0	0	0	0	0	0	0	0.322194	0
Gh_A01G0481	0.146429	0.142517	0.379617	0.0645721	0	0.0718616	0	0.127662	0.0683314
Gh_A01G0482	3.49456	3.18354	3.24699	4.7587	3.58285	3.70439	3.54195	3.43666	3.28759
Gh_A01G0483	0.257221	0.0715287	0.457266	0.226858	0.142705	0.252468	0.202414	0.192218	0.377246
Gh_A01G0484	23.2822	11.6449	19.7844	14.2597	15.0697	12.0608	13.6562	10.713	12.9773
Gh_A01G0485	0	0	0	0.0364077	0	0.0405177	0.0757976	0	0
Gh_A01G0486	7.58783	11.8256	15.538	3.21901	5.22216	3.20531	2.73359	2.30281	4.21321
Gh_A01G0487	100.495	108.728	106.179	103.605	80.7198	163.802	102.978	118.34	95.349
Gh_A01G0488	11.9007	11.0915	11.3688	10.3369	11.4143	10.6897	9.89947	9.68379	11.8812
Gh_A01G0489	3.05197	3.18262	3.1649	0.38453	0.423305	0.320955	0.300209	0.855262	0.610376
Gh_A01G0490	2.28898	3.60697	3.39096	0.769061	1.16409	0.21397	1.20084	0.285087	0.712106
Gh_A01G0491	3.18608	4.11921	3.55054	6.24909	5.35564	4.10738	5.32626	5.01651	4.88201
Gh_A01G0492	5.96417	5.33099	5.32655	5.64661	6.05056	5.97344	5.76613	5.00876	4.81664
Gh_A01G0493	5.79824	4.99221	2.54387	4.91713	3.24777	4.15889	4.91377	4.66626	2.2895
Gh_A01G0494	29.4411	26.459	22.2253	26.8612	32.0887	22.3648	25.8902	32.1585	27.267
Gh_A01G0495	19.5191	17.3996	18.0869	15.4418	17.4381	14.4387	15.5974	15.5129	15.5277
Gh_A01G0496	0	0	0	0	0	0	0	0	0
Gh_A01G0497	4.67722	4.49609	4.85029	5.50016	5.2699	4.36409	4.77119	5.23565	4.9581
Gh_A01G0498	1.68047	2.23034	1.26738	1.88632	1.48323	1.34953	3.36613	3.19657	2.99421
Gh_A01G0499	12.6319	11.8453	11.2804	9.98742	10.2924	9.06105	9.87382	10.0203	10.1094
Gh_A01G0500	0	0.0377671	0.0402394	0.0342232	0	0.0761733	0.0356249	0.0338304	0.0362157
Gh_A01G0501	1.78124	1.62697	1.84715	1.66766	2.15509	2.09799	1.40889	1.24236	1.40668
Gh_A01G0502	4.33373	4.21798	5.73861	5.82147	5.11385	5.82424	7.7126	5.6384	6.28485
Gh_A01G0503	1.36775	1.47913	1.89115	1.92115	2.11487	1.83969	1.48824	1.89909	1.70204
Gh_A01G0504	0	0	0	0	0	0	0	0	0
Gh_A01G0505	12.8883	11.1278	10.1317	10.267	11.2125	12.7636	10.8783	9.46445	10.3904
Gh_A01G0506	12.7404	12.7544	14.0423	13.0022	15.2322	10.6828	12.7327	11.2662	15.6617
Gh_A01G0507	0	0	0	0	0	0.0563412	0.105399	0	0
Gh_A01G0508	0.861026	0.949765	1.54767	1.31628	1.67193	2.02828	1.21209	1.05094	2.78582
Gh_A01G0509	2.58691	2.26603	1.87784	1.82524	1.00464	1.26955	0.712497	0.451072	1.44863
Gh_A01G0510	5.49718	5.9798	7.71256	7.12983	10.6743	6.98255	6.23435	8.17567	10.2611
Gh_A01G0511	0	0.258679	0	0	0	0	0.244006	0	0
Gh_A01G0512	2.80297	3.06911	3.13377	2.93562	3.31669	3.56794	3.65899	3.24558	3.43354
Gh_A01G0513	23.9669	22.9565	20.1986	21.2721	20.019	22.852	27.033	25.2069	27.2683
Gh_A01G0514	7.45235	8.25374	6.66216	10.4256	12.163	12.1701	10.7346	9.0177	11.3923
Gh_A01G0515	0.251319	0.146763	0.260618	0.0886611	0.195203	0.39468	0.230731	0.394396	0.187646
Gh_A01G0516	25.0283	28.3253	25.3508	19.5072	22.6045	21.5189	23.6905	26.2185	21.5483
Gh_A01G0517	12.1261	11.2121	10.6886	14.7053	9.71287	6.24859	9.46285	6.8718	8.20511
Gh_A01G0518	11.1464	11.1769	11.6088	13.032	15.6716	13.5889	12.0765	12.0283	12.7414
Gh_A01G0519	6.97966	6.14626	3.31738	51.9577	39.8927	39.8809	63.5068	57.0842	41.7605
Gh_A01G0520	50.39	57.8209	60.4158	30.9696	31.0149	25.6951	28.7758	24.0386	28.9725
Gh_A01G0521	0	0.171669	0	16.4894	17.6384	16.1003	8.58235	9.68779	10.5355
Gh_A01G0522	30.3104	30.335	31.1088	29.2753	33.4377	29.0621	30.6889	29.4827	28.7253
Gh_A01G0523	1.61682	0.899217	0.718561	2.44451	2.46676	8.61483	3.39284	4.43017	3.23354
Gh_A01G0524	13.7753	12.0855	9.85866	45.8591	30.5161	70.2698	34.7342	44.6561	41.1048
Gh_A01G0525	8.33732	8.15254	7.757	3.33298	3.66907	1.72078	2.64683	1.69831	3.19978
Gh_A01G0526	1.24219	0.863578	1.16547	2.66064	4.07754	3.30936	2.98684	3.04267	3.36761
Gh_A01G0527	0.478213	1.39632	0.637597	0.361513	0.397967	0.201162	0.627198	0.833847	0.51008
Gh_A01G0528	4.784	4.85023	4.96103	3.34028	3.64485	4.33692	4.66661	4.60533	4.46494
Gh_A01G0529	0	0.057925	0	0	0	0.0584151	0	0	0
Gh_A01G0530	5.96978	4.52864	6.64588	6.81367	5.19938	4.04994	5.64194	4.6689	5.16196
Gh_A01G0531	9.58495	7.74903	7.93567	22.4291	20.7133	27.3131	20.6511	24.5304	25.3221
Gh_A01G0532	0.850956	1.15952	1.05893	2.40163	2.14809	1.16933	1.71874	1.18703	1.42957
Gh_A01G0533	0	0.045176	0	0.0818737	0	0	0	0	0
Gh_A01G0534	10.7841	10.8436	8.7638	5.77385	4.53014	4.43955	5.28909	5.06418	5.3768
Gh_A01G0535	3.5901	4.78285	4.72629	2.3579	3.53504	1.97431	1.9402	1.68708	2.21001
Gh_A01G0536	0.180202	0.438473	0.436031	0.18542	0.451973	0.117915	0.275734	0.261845	0.21023
Gh_A01G0537	14.6283	18.8836	14.8503	18.7413	24.6676	20.5547	30.1115	38.529	34.9222
Gh_A01G0538	0.374311	0	0.0646936	0.110042	0	0	0.0572747	0	0.0582245
Gh_A01G0539	0.0323903	0	0	0.0285669	0.0314475	0.0317918	0.118948	0.0564781	0.0302301
Gh_A01G0540	3.02597	2.07892	1.84585	1.72686	1.46895	1.83445	1.961	1.16389	2.4919
Gh_A01G0541	3.72833	4.19243	3.9789	3.12861	2.91694	2.80676	2.62534	2.61933	2.29726
Gh_A01G0542	1.44083	1.84417	1.9649	1.89742	1.55219	0.929887	1.26843	1.17012	1.34473
Gh_A01G0543	56.6837	49.4305	47.1433	48.9023	58.5427	41.914	50.032	44.6097	49.5302
Gh_A01G0544	2.69583	2.58407	2.20258	2.66581	4.20364	3.52802	3.52499	3.52548	3.01162
Gh_A01G0545	3.5608	3.42126	4.49735	4.42888	3.27987	3.76386	2.84999	3.10443	3.06768
Gh_A01G0546	4.89785	4.12117	3.50621	4.20823	4.69393	3.81487	4.46761	4.79355	3.92238
Gh_A01G0547	2.18033	2.1836	2.09717	2.81477	2.97589	2.20208	3.36521	2.25903	2.97865
Gh_A01G0548	0.0685576	0.0667264	0.118491	0.08062	0.110937	0.157012	0.125883	0.0398473	0.0426568
Gh_A01G0549	2.58691	2.28892	1.82907	2.28155	2.39745	1.84662	1.83522	3.07549	1.86566
Gh_A01G0550	5.40962	4.15135	3.45218	4.54168	3.3331	4.74807	3.05629	4.5349	4.02936
Gh_A01G0551	2.91027	4.09144	3.24151	7.12983	7.74413	7.29994	6.33331	7.04799	4.32576
Gh_A01G0552	21.6754	20.6539	20.2769	13.9032	12.8033	9.52166	13.2202	9.25049	7.92218
Gh_A01G0553	2.46142	2.11383	2.17713	2.39435	1.65176	0.781629	1.66161	1.04142	1.45268
Gh_A01G0554	0	0	0	0	0	0	0	0	0
Gh_A01G0555	12.3304	12.9695	15.5136	30.9325	30.4291	29.2974	25.5768	27.2936	27.8914
Gh_A01G0556	1.9236	2.71149	1.8916	1.81354	2.18961	1.88806	1.70512	1.47466	2.04293
Gh_A01G0557	14.0776	13.4381	14.271	11.8587	9.90042	11.0274	12.5101	12.588	12.0017
Gh_A01G0558	72.4461	77.0226	81.1727	84.0407	79.988	101.22	77.3919	88.7422	85.2763
Gh_A01G0559	65.535	60.847	59.0178	60.5877	50.3718	56.7068	53.5692	61.3959	66.7978
Gh_A01G0560	44.696	42.523	39.1962	37.5188	38.5114	33.0084	37.8679	36.5869	32.0576
Gh_A01G0561	8.33071	9.01504	10.2872	9.42588	9.6846	8.23059	7.59796	7.78863	10.4862
Gh_A01G0562	17.6502	18.1405	16.5801	14.022	18.1394	15.076	19.2143	17.0718	15.5929
Gh_A01G0563	0.388036	0.283253	0.301796	0.684464	0.659298	0.761733	0.623435	1.43779	0.905391
Gh_A01G0564	6.20954	7.03137	6.03842	6.28633	7.24864	6.04738	7.4089	7.22529	5.50225
Gh_A01G0565	33.2387	38.3527	40.7073	12.071	11.2438	16.0909	15.327	10.3589	16.283
Gh_A01G0566	52.8476	53.4113	50.5098	45.8219	44.6888	47.4888	49.6363	43.385	47.2773
Gh_A01G0567	10.0761	9.44178	9.28175	10.2102	10.5113	10.1529	10.284	9.48559	9.30402
Gh_A01G0568	7.83325	8.64761	8.42396	9.46735	9.6474	10.109	9.02274	8.72634	9.03699
Gh_A01G0569	5.65304	5.23034	6.7307	4.61644	5.28522	4.54391	4.59193	4.38091	5.14575
Gh_A01G0570	8.20722	7.78478	8.04456	6.78515	7.43815	6.92054	7.6676	7.54742	7.47997
Gh_A01G0571	0.201752	0.45818	0.278956	0.504155	0.489699	0.8251	0.339578	0.322473	0.533506
Gh_A01G0572	2.4754	2.64804	2.82139	1.78983	2.36005	2.561	2.57973	3.18861	2.01892
Gh_A01G0573	0	0.05705	0.0607847	0	0	0	0.053814	0	0.0547064
Gh_A01G0574	22.2464	17.8187	18.5313	20.7784	23.5109	19.8308	22.299	22.5112	22.9411
Gh_A01G0575	68.8382	65.2679	54.9119	67.4376	64.8604	56.1736	64.9492	59.5356	60.1354
Gh_A01G0576	0	0	0	0	0	0	0	0	0.129342
Gh_A01G0577	139.387	151.069	139.603	73.7	74.1917	76.3403	91.5621	73.5959	78.1496
Gh_A01G0578	21.6405	15.7363	15.4767	20.1829	19.5616	22.4613	15.5288	18.4332	21.1258
Gh_A01G0579	13.1285	15.9881	14.6203	12.5485	11.9302	12.9495	14.0124	13.6449	13.1584
Gh_A01G0580	36.0805	27.1658	27.3558	23.7161	24.6204	19.2104	28.4374	20.6247	20.6493
Gh_A01G0581	124.486	124.22	115.829	9.03378	6.36672	8.2982	10.8964	11.2453	12.7969
Gh_A01G0582	0.0580892	0	0.090358	0.0256162	0	0	0	0.0253221	0
Gh_A01G0583	0.183469	0.044642	0	0.040453	0	0	0	0	0.0428081
Gh_A01G0584	0	0.0988668	0	0.0895895	0	0	0.186518	0	0.0948054
Gh_A01G0585	0.369558	0	0.0958082	0	0	0	0	0	0.0862278
Gh_A01G0586	0	0.179843	0	0.0814838	0.269101	0	0.0848211	0.161097	0
Gh_A01G0587	14.9624	14.4561	14.7772	10.2476	10.8021	9.79063	11.3215	8.74429	10.6908
Gh_A01G0588	4.05574	3.52066	4.31949	1.64349	3.0863	3.76563	2.21397	2.29358	3.58064
Gh_A01G0589	0.151577	0	0	0.133684	0	0	0	0	0
Gh_A01G0590	0	0	0	0	0	0	0	0	0
Gh_A01G0591	7.46223	6.40457	7.9494	5.95316	7.08037	4.92729	5.63645	5.38211	5.41335
Gh_A01G0592	2.21033	2.86839	1.2734	2.16603	1.90755	2.89266	2.02926	2.14116	2.52134
Gh_A01G0593	0	0	0	0	0	0	0	0	0
Gh_A01G0594	9.2295	7.87218	9.26227	8.88403	7.2265	7.89007	5.96785	7.52747	8.15084
Gh_A01G0595	17.5309	18.0743	18.6826	14.4226	13.8587	13.9424	15.395	15.9486	15.8444
Gh_A01G0596	2.99623	2.58155	3.46365	2.85915	1.76449	2.2177	1.62341	2.44093	2.01707
Gh_A01G0597	12.5426	10.1094	10.3647	9.67929	9.3234	14.6191	10.7954	12.1311	13.901
Gh_A01G0598	10.5045	9.38591	10.0599	3.84758	2.67509	3.54949	5.05915	4.60413	3.48227
Gh_A01G0599	29.9438	27.6159	31.0518	42.7295	34.7343	47.5533	38.0959	37.4481	36.6343
Gh_A01G0600	0	0	0	0	0	0	0	0	0
Gh_A01G0601	0.624426	0.781389	1.01755	0.511381	0.649555	0.744222	0.614222	0.466626	0.416272
Gh_A01G0602	0.265173	0.43015	0.320816	0.311829	0.0858181	0.130137	0.121725	0.0770624	0.164992
Gh_A01G0603	5.34421	4.40993	5.06005	3.4838	3.15831	2.05257	6.93298	3.34252	1.95174
Gh_A01G0604	4.59299	4.10948	5.46778	4.70478	4.87924	4.64964	4.44365	4.61487	5.03636
Gh_A01G0605	12.8747	14.3413	13.2665	9.74311	9.17298	10.3625	11.8799	10.7836	11.7571
Gh_A01G0606	0.155525	0.189214	0.12096	0.411501	0.754993	0.305304	1.17798	0.915251	0.399171
Gh_A01G0607	0	0	0	0.0873041	0.0961076	0.0485799	0.0908797	0.086302	0.0461934
Gh_A01G0608	0	0	0	0	0	0	0	0	0
Gh_A01G0609	20.6782	19.132	18.5313	16.0984	15.6149	14.6583	12.539	14.8008	12.8661
Gh_A01G0610	14.823	11.2546	10.6232	11.2252	9.34319	10.8928	11.2575	11.6376	10.6474
Gh_A01G0611	0.248741	0	0.193459	2.63255	4.04514	5.24912	1.9411	2.06018	2.78582
Gh_A01G0612	7.60783	7.33377	8.53106	6.48507	7.31571	7.03852	7.25196	6.60105	7.50812
Gh_A01G0613	1.47045	1.98774	3.09208	0.972659	2.26045	0.360821	1.23749	0.78344	0.953044
Gh_A01G0614	12.5702	13.2983	15.3023	8.91731	12.2043	6.97361	13.0457	10.9591	15.0474
Gh_A01G0615	55.8901	51.1974	63.1442	49.8646	48.8236	50.3125	51.6943	52.2796	49.3103
Gh_A01G0616	0.582054	0.314726	0.402394	1.36893	1.25581	2.03129	0.653122	1.29683	1.32791
Gh_A01G0617	0.680765	0.496936	1.05893	0	0.495713	0	0	0	0
Gh_A01G0618	6.76165	6.74221	5.95292	8.37324	7.15434	7.85571	6.15707	7.21843	7.93344
Gh_A01G0619	43.8165	42.0137	41.0096	28.5739	30.7342	27.426	27.6135	30.4312	25.6455
Gh_A01G0620	0.825608	1.04462	1.19862	0.364077	0.0801578	1.05346	0.151595	0.503857	0.770546
Gh_A01G0621	11.9729	10.9862	10.9948	7.18814	8.7883	7.39787	7.68119	7.73445	7.8759
Gh_A01G0622	237.457	250.165	224.344	253.04	298.726	271.831	263.088	240.705	254.952
Gh_A01G0623	9.03569	8.95621	10.1173	6.60019	7.48101	7.50851	7.583	7.87764	7.65702
Gh_A01G0624	27.0749	28.4715	27.8042	16.394	18.1201	17.7656	17.6745	17.1662	17.5704
Gh_A01G0625	7.30292	6.25916	7.00799	6.53702	6.98454	5.77719	8.30579	7.69736	5.9003
Gh_A01G0626	3.5416	2.6477	2.1823	1.4486	1.89367	1.30986	1.27232	1.78997	1.53294
Gh_A01G0627	1.79439	1.6373	0.581495	1.68149	2.61324	3.30231	1.64739	1.56441	1.88405
Gh_A01G0628	9.94464	13.6645	11.0203	6.36311	7.95133	10.3351	6.89225	8.16009	9.37239
Gh_A01G0629	2.22858	3.25359	1.90322	3.41076	3.56377	3.28111	3.06903	4.74311	4.28226
Gh_A01G0630	24.0735	24.0336	22.6409	25.4782	24.7613	20.8681	24.4647	21.6531	21.6671
Gh_A01G0631	0	0	0	0	0	0	0	0	0
Gh_A01G0632	0.451205	1.53703	0	1.19383	1.09518	1.77147	1.44985	1.96688	1.26334
Gh_A01G0633	3.91006	3.32389	3.84944	4.97633	2.88323	4.56651	4.90751	4.09934	4.34218
Gh_A01G0634	10.1009	10.8045	10.2673	14.686	14.6619	21.8409	10.8344	11.2913	11.3407
Gh_A01G0635	4.12804	4.01778	3.71002	3.76212	5.61105	4.18683	3.91621	4.5587	4.238
Gh_A01G0636	0.157738	0	0	0	0	0	0	0	0
Gh_A01G0637	1.32889	1.55207	0.872773	1.40643	0.903148	1.34781	0.85402	1.11996	1.61234
Gh_A01G0638	73.6739	75.7551	76.8707	59.8739	58.7144	53.7148	65.7636	57.9996	60.4653
Gh_A01G0639	1.29345	1.151	0.804789	0.945212	1.18405	1.16074	0.848211	0.998802	1.03473
Gh_A01G0640	7.81957	7.0174	7.1716	6.08083	5.61235	5.44684	5.9825	5.5712	5.14003
Gh_A01G0641	4.50622	4.38586	5.84121	3.53272	7.04871	6.51159	3.6774	2.94652	7.71043
Gh_A01G0642	0	0	0	0	0	0	0	0	0
Gh_A01G0643	0	0	0	0	0	0	0	0	0
Gh_A01G0644	0.511696	0.830047	0.928602	0.376079	1.035	0.460388	0.704667	0.817877	0.636759
Gh_A01G0645	0.368389	0.597581	0.50936	0.433205	0.476888	0.482109	0.789158	0.535291	1.14607
Gh_A01G0646	147.479	153.249	178.798	135.737	145.731	118.575	148.049	133.368	132.988
Gh_A01G0647	4.23717	2.3514	3.08348	1.7046	2.27344	1.49574	1.63792	1.32859	2.2895
Gh_A01G0648	0.0877909	0.085446	0.182079	0.232284	0.0852357	0	0	0	0.0819359
Gh_A01G0649	0.448885	0.242719	0.155165	0.483876	0.677941	0.979091	0.686854	0.521805	0.698245
Gh_A01G0650	43.0322	43.9003	42.303	55.503	57.9603	54.4444	56.0254	65.203	62.6809
Gh_A01G0651	3.17233	3.0876	2.33618	2.47348	2.41043	3.20397	2.06827	3.24675	3.17531
Gh_A01G0652	5.66028	6.04009	5.90508	6.61608	6.55491	6.45933	6.41748	5.49967	6.71485
Gh_A01G0653	0.831505	0.70139	0.977244	2.05339	1.72225	2.77488	2.7991	2.3198	2.5351
Gh_A01G0654	4.77093	3.96245	4.41974	4.6005	3.9527	4.80766	5.02252	4.10401	4.9277
Gh_A01G0655	13.4791	13.9142	16.3076	8.73592	11.2031	9.82234	10.5	11.3955	10.1023
Gh_A01G0656	41.2333	42.4619	39.4984	24.2336	19.8778	23.7778	29.917	27.2886	24.8774
Gh_A01G0657	0.94945	0.441956	0.898966	0.837376	0.641262	0.486212	0.341089	0.611826	0.693491
Gh_A01G0658	14.8836	16.7818	16.2611	20.1589	18.3533	21.0324	24.0651	21.8102	23.0069
Gh_A01G0659	2.99553	3.63318	2.72405	2.23548	2.81885	3.30205	2.11549	2.65179	3.18285
Gh_A01G0660	0	0	0	0	0	0	0	0	0
Gh_A01G0661	1.95522	2.04938	2.85939	3.5815	3.6506	3.54294	2.43943	2.0543	3.13495
Gh_A01G0662	17.122	16.3476	15.8738	12.9671	10.4801	12.7412	14.6515	13.8729	14.1562
Gh_A01G0663	20.2417	21.336	22.3843	16.8153	20.1418	17.8067	17.2727	18.3065	17.4023
Gh_A01G0664	1.43128	2.16697	2.30882	1.40259	1.54402	0.780464	1.02202	1.94109	0.593699
Gh_A01G0665	5.87719	6.16128	6.34432	5.68305	6.35236	6.0605	6.39687	5.84006	6.35757
Gh_A01G0666	14.6509	13.8719	13.364	11.4663	13.6168	8.48852	11.8575	10.4914	9.55838
Gh_A01G0667	40.0068	26.4955	31.9732	33.2947	26.4303	24.2101	26.7877	29.5032	32.4256
Gh_A01G0668	0	0	0	0	0	0	0	0	0
Gh_A01G0669	35.6505	32.7431	28.3469	21.6194	21.5528	20.416	21.641	19.11	17.6569
Gh_A01G0670	7.94001	6.10756	5.57774	6.26861	9.88481	4.90224	4.9381	4.1311	5.85666
Gh_A01G0671	6.17503	5.7133	5.61297	5.54698	5.36616	4.93854	4.23439	4.0211	5.01612
Gh_A01G0672	51.7675	51.0715	48.2873	58.335	49.4902	48.2142	48.6603	55.5895	60.7435
Gh_A01G0673	6.34968	5.4934	8.77951	7.15576	7.19234	4.15491	5.50566	6.76608	7.57236
Gh_A01G0674	5.94571	6.2133	6.74984	6.73424	7.17024	6.9416	5.91832	6.38412	6.71742
Gh_A01G0675	0.0568968	0.055377	0.0590021	0.200723	0.165722	0.279228	0.104472	0.198419	0.318613
Gh_A01G0676	30.119	30.8432	24.9101	25.8304	26.1925	24.0309	25.107	32.0583	29.7486
Gh_A01G0677	29.6518	30.1068	29.8949	21.5106	21.2806	21.828	20.081	19.7876	20.4567
Gh_A01G0678	1.99497	1.79127	1.77741	2.10642	2.05967	1.95811	2.37327	2.27822	2.25528
Gh_A01G0679	0	0.0323349	0	0	0	0	0	0	0
Gh_A01G0680	7.34122	9.54386	7.17785	5.41097	6.51661	4.63216	4.6216	5.02884	4.60037
Gh_A01G0681	11.3063	10.5056	11.1934	8.46542	8.58944	9.85693	9.37661	8.72562	8.67135
Gh_A01G0682	10.9225	12.4142	10.4697	14.7667	14.4766	16.6805	15.9652	15.2863	17.9402
Gh_A01G0683	0.0457589	0.13361	0.0949043	0.32286	0.577552	0.628789	0.462115	0.199472	0.341657
Gh_A01G0684	1.61682	1.96704	1.95608	14.3785	16.7441	13.0923	15.7096	14.9183	14.7126
Gh_A01G0685	1.63827	2.16398	1.43192	1.77515	2.2041	2.412	2.47096	2.24448	2.24983
Gh_A01G0686	0.125173	0	0.259609	0.110397	0	0	0	0	0
Gh_A01G0687	0	0.16003	0.102304	0.0870081	0.0319273	0.129107	0.0603811	0.0573396	0
Gh_A01G0688	5.96978	8.09296	7.73835	4.70099	7.65903	3.97608	3.91482	5.76232	5.37265
Gh_A01G0689	2.44432	2.5872	2.43971	2.12884	2.34351	1.88934	2.5246	2.05113	2.19575
Gh_A01G0690	1.17472	1.18022	0.864519	1.97184	1.94993	1.97128	1.94823	1.91617	1.62688
Gh_A01G0691	13.6954	13.3296	13.9655	6.03939	4.65387	5.1529	5.86762	7.36308	13.2081
Gh_A01G0692	3.97986	1.93678	3.61123	0.438759	0.241501	0.732435	0.228364	0.216861	0
Gh_A01G0693	7.46223	8.31933	10.8337	8.01732	7.77194	10.2541	7.97199	11.1191	9.24386
Gh_A01G0694	0	0	0	0	0	0	0	0	0
Gh_A01G0695	3.81675	5.5722	3.62815	5.14283	5.55848	4.47466	5.4508	4.71407	4.94749
Gh_A01G0696	3.31721	2.7781	2.75996	3.60602	3.4079	2.6123	2.97464	1.68143	2.77197
Gh_A01G0697	1.93653	1.67143	1.62928	4.54376	5.07289	5.48706	4.02541	4.58717	4.19447
Gh_A01G0698	3.99214	3.34154	2.9807	3.38007	4.72865	4.15348	4.61804	4.59425	3.3533
Gh_A01G0699	0.120758	0	0	0.177506	0.0781622	0	0	0	0.112704
Gh_A01G0700	45.1871	43.0017	46.5985	62.2844	61.3913	74.2492	60.6822	70.4653	77.6854
Gh_A01G0701	38.0812	41.1822	44.4132	31.7657	26.4521	31.5025	32.5929	33.1106	27.0654
Gh_A01G0702	0.215575	0	0	0.332726	0	0	0	0.0469866	0
Gh_A01G0703	17.9246	18.9665	17.4685	17.6377	20.1885	17.9559	20.0553	18.4259	18.1343
Gh_A01G0704	9.17176	9.27011	7.80401	11.2522	9.53271	10.6758	12.7926	12.2507	11.9073
Gh_A01G0705	53.5622	44.8686	40.2968	23.4492	23.2914	17.4699	22.2275	18.4573	15.6315
Gh_A01G0706	1.98777	2.69765	1.65487	1.97536	1.54937	1.97853	2.13338	2.22119	2.61296
Gh_A01G0707	0.217998	0.42435	0.452129	0.769061	0.476218	0.374447	0.500349	0.570175	0.559512
Gh_A01G0708	5.08537	6.07932	4.8723	6.53263	7.72803	6.78181	7.15542	6.65042	7.89316
Gh_A01G0709	4.63173	4.45792	4.90985	7.48916	6.89527	6.21307	5.24451	8.16595	5.37951
Gh_A01G0710	14.5513	13.785	8.04789	17.4538	15.258	17.3294	19.0593	16.9152	17.7457
Gh_A01G0711	0.501153	0.278724	0.371213	0.568282	0.695095	0.632435	0.394371	0.81143	0.400911
Gh_A01G0712	2.17881	1.41374	1.2911	3.29421	2.51833	2.34223	4.47692	3.79913	2.324
Gh_A01G0713	6.96237	5.05971	8.56773	7.69613	8.47218	8.20047	8.77837	9.3074	10.2236
Gh_A01G0714	45.441	45.0405	41.539	79.8268	75.799	75.1254	77.0025	78.7082	71.9115
Gh_A01G0715	4.03904	4.00135	3.59014	4.58006	5.25197	5.16789	4.43655	3.4585	4.03892
Gh_A01G0716	3.56109	4.18307	3.24717	5.41506	5.72266	3.13371	5.63684	4.9782	4.06853
Gh_A01G0717	2.09095	2.61349	1.8716	2.57208	2.48953	2.73282	2.71783	2.27391	3.07104
Gh_A01G0718	0	0	0	0	0	0	0	0	0
Gh_A01G0719	3.45401	4.12339	3.97357	3.09389	2.88189	2.86047	2.82422	2.79959	3.82808
Gh_A01G0720	3.71133	3.5049	3.65813	2.13895	2.8541	2.30828	2.56391	2.69105	2.36636
Gh_A01G0721	12.1552	12.2333	12.8839	10.2505	9.868	9.86942	10.4044	10.408	10.4708
Gh_A01G0722	0.0364695	0.0709908	0.0189095	0.0804117	0	0.0715914	0.033482	0.0158977	0
Gh_A01G0723	107.037	83.5969	95.8512	87.4806	86.5659	87.5137	80.256	75.073	80.3662
Gh_A01G0724	47.9124	44.8596	44.2067	37.758	42.1845	37.282	34.6213	39.2305	40.8064
Gh_A01G0725	23.09	23.5349	22.2206	15.783	16.4415	15.3213	16.5248	15.0357	15.3201
Gh_A01G0726	4.55589	4.23033	3.82845	2.1707	2.46585	1.33637	2.6923	1.59793	1.39291
Gh_A01G0727	13.87	11.8974	14.2713	8.80569	9.98182	8.34304	8.42312	9.52803	9.67094
Gh_A01G0728	7.10363	6.26571	7.78085	8.14465	7.8883	7.49531	7.54073	7.7028	8.41165
Gh_A01G0729	14.3672	11.6528	12.925	9.74711	8.88204	9.03955	11.161	11.5088	10.6584
Gh_A01G0730	25.5374	24.7262	24.4188	15.6783	16.1001	15.9834	15.407	17.9561	15.353
Gh_A01G0731	7.56772	6.72295	7.47906	5.73373	4.78324	4.88546	5.5489	5.75648	7.96365
Gh_A01G0732	14.1434	14.0303	13.7265	11.8342	9.27183	9.2547	11.2923	10.5654	11.4514
Gh_A01G0733	1.51658	1.34883	1.43712	1.29144	1.42167	1.15492	1.15229	1.23102	1.2202
Gh_A01G0734	0	0	0	0	0	0	0	0	0
Gh_A01G0735	8.12858	6.75651	6.70657	8.50347	9.38974	8.1531	8.06189	8.0955	8.61091
Gh_A01G0736	1.81593	2.8837	1.09023	1.43299	1.11352	2.15762	1.49168	1.16656	2.40843
Gh_A01G0737	4.22274	4.88751	4.379	4.02626	5.42951	3.19256	3.77204	3.93029	2.34337
Gh_A01G0738	12.5574	15.1949	15.0165	7.63287	6.09597	7.88382	10.1785	8.43294	9.29148
Gh_A01G0739	0.206402	0.602667	0.428079	0.182038	0.400789	0.405177	0.378988	0	1.15582
Gh_A01G0740	26.6668	26.2873	27.8308	26.7604	28.2971	25.8385	26.3655	26.4533	23.612
Gh_A01G0741	10.0335	8.57853	8.47902	26.1807	27.6098	28.3745	24.2758	25.4211	29.076
Gh_A01G0742	4.96539	3.66932	4.95841	4.37927	3.83884	2.70758	4.13653	3.44717	2.57457
Gh_A01G0743	8.78187	9.3424	7.62431	8.46574	8.12969	3.60821	7.31247	7.30024	3.81217
Gh_A01G0744	2.82465	3.59114	2.98409	3.30087	3.70228	3.3616	3.48469	3.32455	3.41066
Gh_A01G0745	0.635323	0.665919	0.608153	0.646534	0.601015	0.623585	0.852484	0.667518	0.653767
Gh_A01G0746	5.57446	5.03453	4.84331	6.03852	6.95623	5.42217	5.90161	7.25354	5.73389
Gh_A01G0747	15.6014	19.7401	18.8752	8.92626	9.36028	9.46276	10.0998	10.2886	10.1553
Gh_A01G0748	0	0	0	0	0	0	0	0	0
Gh_A01G0749	9.43552	9.52788	8.62274	7.1255	7.67225	6.30918	9.36641	7.09512	5.2287
Gh_A01G0750	10.8075	12.3093	13.8304	10.1656	9.51621	12.6109	12.1652	10.6503	12.6084
Gh_A01G0751	8.31505	9.89139	10.5389	11.2448	8.61124	7.2546	9.16068	10.7935	9.48505
Gh_A01G0752	1.31538	1.92036	3.06911	3.77035	2.23491	1.93661	2.71715	1.14679	0.920737
Gh_A01G0753	0.559254	0.460575	0.66917	0.53118	0.835347	1.52009	0.829403	1.05017	0.803008
Gh_A01G0754	0.193053	0.187896	0.200196	0.170265	0.562301	0.473714	0.443095	0.16831	0.270266
Gh_A01G0755	0.579158	0.540202	0.800785	1.5111	1.85091	1.25534	1.861	1.07298	1.44142
Gh_A01G0756	2.6457	3.96984	4.00108	6.6113	7.17093	4.21983	5.97121	6.72763	6.07024
Gh_A01G0757	0.471299	0.305807	0.814564	1.66267	0.686371	0.616788	0.504806	0.684825	0.439866
Gh_A01G0758	0.425478	0.496936	0.705955	0.675458	1.07404	1.00228	1.09375	0.148379	0.714783
Gh_A01G0759	6.07841	5.07944	6.367	5.46921	5.36499	5.00188	5.41137	4.71056	4.81347
Gh_A01G0760	1.72756	1.03472	0.826838	1.87524	1.67727	1.69564	1.58604	1.15857	1.98442
Gh_A01G0761	14.6216	19.1572	19.8281	26.7834	24.0241	36.9827	21.9428	22.3084	30.967
Gh_A01G0762	4.05227	3.58549	3.05616	4.65695	5.84188	3.61582	6.31326	3.21174	3.32359
Gh_A01G0763	5.40303	5.97581	4.07488	13.1045	12.2799	7.71375	9.35716	7.38701	8.71009
Gh_A01G0764	1.7638	3.09004	2.19488	1.86672	2.73994	3.46242	2.91476	3.69059	2.9631
Gh_A01G0765	0.0654361	0.127377	0.101786	0.086568	0	0	0	0.0570495	0.0610719
Gh_A01G0766	10.3221	8.279	9.51474	11.1268	12.2487	10.6005	11.4947	8.16595	10.5257
Gh_A01G0767	1.37241	1.97619	1.55967	0.928536	1.29596	0.959547	1.32903	1.01622	1.07033
Gh_A01G0768	3.9845	3.90011	3.85021	3.015	2.81347	3.26647	2.47337	3.0396	4.07796
Gh_A01G0769	12.4335	12.8993	10.0599	14.581	14.4595	10.5945	11.9168	8.93408	9.94655
Gh_A01G0770	1.48399	1.28387	0.683956	0.387798	1.38743	0.593418	1.21104	0.910449	0.51297
Gh_A01G0771	15.3217	14.6817	15.7482	13.1547	14.2511	12.6125	13.9266	13.3285	13.3044
Gh_A01G0772	0.0760855	0.296213	0.157802	0.0671043	0.295484	0.522758	0.419116	0.398004	0.284044
Gh_A01G0773	0	0	0	0	0	0	0	0	0
Gh_A01G0774	81.613	67.8305	74.6732	152.813	136.78	157.794	138.955	146.43	160.493
Gh_A01G0775	93.9936	94.4951	87.5969	410.433	357.519	471.488	359.163	376.769	347.715
Gh_A01G0776	0.337423	0.65682	1.04972	0.44639	1.1466	0.496782	0.929344	0.588354	0.472378
Gh_A01G0777	3.59872	3.04574	4.21865	1.10397	1.67103	1.99648	1.14919	2.04619	1.46031
Gh_A01G0778	6.07767	2.50264	5.09053	4.32944	8.1703	4.35931	4.29215	2.24177	6.10867
Gh_A01G0779	27.2481	19.9944	27.3687	23.151	31.5798	22.684	25.8018	26.9897	31.8218
Gh_A01G0780	12.7225	11.454	12.2038	18.5142	15.1314	18.7311	16.6444	16.9152	17.5141
Gh_A01G0781	9.7009	7.87606	8.29054	7.05101	7.14673	6.7465	6.13141	7.56508	5.86912
Gh_A01G0782	0.0684367	0.0666087	0.0354845	1.47878	1.19601	2.04875	1.28802	0.53699	0.92615
Gh_A01G0783	85.0176	80.2552	88.7224	97.4411	89.3453	94.2909	85.846	91.9763	114.431
Gh_A01G0784	3.84221	4.48219	3.67354	3.14834	3.62455	2.96883	3.17722	2.99342	3.10275
Gh_A01G0785	6.77018	6.94314	6.07832	7.73428	7.58777	7.35866	7.42532	7.56628	9.07512
Gh_A01G0786	0	0	0	0	0	0	0	0	0
Gh_A01G0787	0.124904	0.324181	0.172701	0.146881	0.121269	0.0408655	0.152896	0.0362987	0.038858
Gh_A01G0788	7.8783	6.52341	5.60913	7.46688	6.27903	6.80943	7.34088	7.38117	6.36518
Gh_A01G0789	0	0	0	0	0	0	0	0	0
Gh_A01G0790	0.661425	0.965637	0.914533	0.58335	0.856231	0.649204	0.607242	1.0572	0.925969
Gh_A01G0791	4.23312	4.18443	3.90963	2.17784	2.26901	2.14237	2.65162	2.94094	3.35406
Gh_A01G0792	1.09912	1.20929	0.991119	2.06519	2.73741	2.72047	2.06203	1.62486	2.00703
Gh_A01G0793	1.74268	2.03535	2.36939	1.33204	1.46636	1.40639	1.31549	2.0933	1.73488
Gh_A01G0794	13.4752	11.9161	11.4993	12.8337	14.6275	11.3893	12.672	12.1153	14.1194
Gh_A01G0795	0.109409	0.106486	0.037819	0.0321647	0.106224	0.107387	0.066964	0.190773	0.136149
Gh_A01G0796	11.0554	7.33965	7.89604	10.0732	10.1649	10.3481	9.94807	10.5321	10.3864
Gh_A01G0797	0	0	0	0	0	0	0	0	0
Gh_A01G0798	0	0	0	0.0457529	0	0	0	0	0.0484167
Gh_A01G0799	21.0376	20.846	21.3821	16.0379	14.1463	16.0561	15.7518	15.2237	16.0485
Gh_A01G0800	3.13012	3.7477	3.50356	3.72468	3.97967	2.92599	3.01055	2.83725	3.501
Gh_A01G0801	16.7388	13.3296	8.96088	18.3099	14.0355	6.02772	19.2095	12.6035	7.91266
Gh_A01G0802	4.13118	3.87723	3.97804	2.76518	2.75752	3.43938	3.04775	3.66603	3.85566
Gh_A01G0803	15.1076	14.713	16.3502	14.8909	14.9701	15.3137	16.064	16.3484	16.7747
Gh_A01G0804	2.47123	2.4564	2.6172	2.50414	2.6035	1.34181	2.0757	1.51274	2.06105
Gh_A01G0805	59.4893	61.927	58.5346	23.5284	27.8401	26.1846	25.6708	22.139	26.5404
Gh_A01G0806	0	0	0	0	0	0	0	0	0
Gh_A01G0807	34.2548	31.1714	34.656	28.2464	26.5882	25.5126	28.7215	31.1596	27.1184
Gh_A01G0808	21.5441	18.9229	19.6586	15.9352	17.7775	15.552	18.4433	17.8667	16.033
Gh_A01G0809	21.8873	22.7981	21.6818	13.9364	13.1626	14.6669	14.7976	15.904	15.3945
Gh_A01G0810	8.00324	5.03562	5.11376	6.20295	6.27903	5.87169	7.19919	5.77936	5.88504
Gh_A01G0811	4.98644	4.50029	4.51283	5.35737	6.33771	6.76305	5.90973	8.93185	5.16158
Gh_A01G0812	19.4197	19.232	19.8784	15.6278	16.2652	15.4068	15.3312	14.6213	15.0008
Gh_A01G0813	35.5078	28.6885	34.6936	29.6711	32.3008	36.0114	31.9139	29.8727	34.5326
Gh_A01G0814	25.7324	25.843	27.0152	25.5871	25.7794	30.4872	25.0043	24.6978	27.9269
Gh_A01G0815	14.9193	17.1254	18.1077	11.5651	11.9518	10.5723	11.3017	10.0908	9.92809
Gh_A01G0816	12.5447	12.8305	13.6153	10.5014	9.59917	9.18253	11.8099	10.4272	10.6166
Gh_A01G0817	6.09079	5.14293	5.52142	4.34016	4.26869	4.23625	4.48088	4.36067	5.49635
Gh_A01G0818	49.16	46.4434	48.668	41.854	38.1833	38.73	37.5505	41.3736	39.0297
Gh_A01G0819	0.845855	0.874716	0.328933	0.606133	0.410618	0.259446	0.242676	0.506995	0.345381
Gh_A01G0820	43.5492	42.7177	39.8044	25.4824	26.5501	24.2159	29.0294	28.9387	26.2808
Gh_A01G0821	7.25014	6.26139	5.61234	7.47507	6.74169	6.91573	7.31247	9.52592	6.00417
Gh_A01G0822	2.99012	2.67875	1.93798	3.80591	2.01237	1.16728	3.2131	2.13291	0.983087
Gh_A01G0823	19.0644	19.2941	20.1197	18.5252	20.557	22.7692	22.1494	20.7395	21.4932
Gh_A01G0824	0.0685576	0.433721	0.284378	0.36279	0.232967	0.235518	0.44059	0.119542	0.127971
Gh_A01G0825	44.2789	49.468	46.658	53.3294	56.2801	48.7182	51.7981	52.5097	57.7673
Gh_A01G0826	11.6411	9.37953	10.2588	166.189	162.206	185.704	185.836	187.628	192.898
Gh_A01G0827	7.7388	8.96169	8.09336	6.28392	7.10914	6.45536	6.88345	6.49849	7.34544
Gh_A01G0828	21.1424	19.8339	16.5536	12.3189	14.1793	11.9177	13.8758	15.4346	13.7096
Gh_A01G0829	21.2255	21.2009	17.9134	15.2798	14.6565	11.9829	15.3475	13.3378	11.4888
Gh_A01G0830	15.6958	16.3375	16.1636	19.611	17.5672	18.9363	16.4114	15.6798	16.9888
Gh_A01G0831	14.9528	14.1301	15.4714	13.7483	14.6799	10.835	12.6223	12.9489	13.1438
Gh_A01G0832	13.3805	12.3952	12.2155	11.6957	11.6224	11.1164	11.6702	11.1657	11.3954
Gh_A01G0833	15.5214	19.7619	20.494	14.9627	16.7343	14.6146	14.3328	16.8365	11.7911
Gh_A01G0834	12.7614	14.4606	14.1954	10.8134	12.498	11.7064	11.4776	12.1285	12.6893
Gh_A01G0835	6.28398	5.42807	5.21321	6.235	5.49097	4.47171	6.85093	5.06771	5.64495
Gh_A01G0836	0.0606306	0.0590111	0.125748	0.213895	0.176598	0.178531	0.111328	0	0
Gh_A01G0837	0	0	0	0.216603	0.238444	0	0	0	0
Gh_A01G0838	802.175	844.3	924.618	530.597	554.748	576.577	580.513	590.469	638.501
Gh_A01G0839	12.1171	9.26629	9.05013	1.97197	1.05039	1.9822	3.04599	2.64103	1.14436
Gh_A01G0840	2.74156	1.64205	1.16636	2.16995	1.84276	6.41677	3.48504	4.10622	3.01797
Gh_A01G0841	0.505255	0.655679	0.663671	0.475322	0.752175	0.694288	0.371092	0.499233	0.660181
Gh_A01G0842	20.5344	22.4782	19.9155	17.2853	17.8331	14.4517	16.1849	17.1298	16.6371
Gh_A01G0843	13.2997	16.5583	16.5218	8.81751	8.96793	9.26028	8.29849	8.53056	8.47872
Gh_A01G0844	10.717	9.0358	8.80654	9.71607	10.9866	6.88667	9.8587	9.2875	7.74624
Gh_A01G0845	45.6513	47.4579	53.3805	58.0337	60.7907	59.6021	57.7007	58.0194	53.5889
Gh_A01G0846	0.699164	0.595428	0.271888	0.732253	0.636388	0.257342	0.802362	0.800043	0.0815668
Gh_A01G0847	0.0300337	0	0.18687	0.0264885	0.0291596	0	0.16544	0.104738	0.0560614
Gh_A01G0848	7.07595	8.30877	10.2729	8.01225	7.62348	8.42387	8.59188	6.64667	8.3083
Gh_A01G0849	90.2986	91.7202	99.3884	94.4354	82.005	84.6211	89.1961	86.4837	94.3513
Gh_A01G0850	5.59035	7.04133	6.73499	6.52561	7.024	4.35737	5.05692	4.87387	6.21498
Gh_A01G0851	9.25707	8.5984	9.2051	7.19507	7.34605	6.67968	7.68379	7.59157	6.7066
Gh_A01G0852	1.97585	2.13675	2.10588	3.1464	3.30382	2.82822	3.02333	3.37347	3.53448
Gh_A01G0853	12.9562	12.9048	10.8113	11.3887	10.437	10.9122	11.9941	12.7854	13.384
Gh_A01G0854	0	0	0	0	0	0	0	0	0
Gh_A01G0855	0	0	0.0609688	0	0	0	0	0	0
Gh_A01G0856	7.2816	7.7104	8.55949	7.1124	6.93149	7.42643	6.72865	7.79588	6.86238
Gh_A01G0857	24.353	24.8792	25.3735	24.1187	22.6939	26.5589	22.358	23.4905	26.5438
Gh_A01G0858	5.84068	6.24007	6.75299	5.35848	5.83363	5.37035	5.48549	5.17991	5.70177
Gh_A01G0859	2.09503	2.48235	1.74749	8.51563	9.77229	9.34285	10.9132	9.17232	10.6267
Gh_A01G0860	1.99111	1.93793	1.92074	1.79692	2.02308	1.68163	1.95554	1.65519	1.33972
Gh_A01G0861	1.03201	0.803556	0.642119	0.182038	0.601183	0	0.947469	0.179949	0
Gh_A01G0862	2.58691	2.01425	2.28023	2.22451	3.2023	3.17389	2.67186	2.87558	3.56121
Gh_A01G0863	5.13577	4.64516	3.90021	4.25502	5.54032	4.78629	4.81031	6.08314	4.67221
Gh_A01G0864	46.3426	45.968	43.2287	76.2688	72.8188	82.8656	71.9876	71.1646	72.5348
Gh_A01G0865	0.0695405	0.135366	0	0.429323	0.202549	0.273022	0.383063	0.424395	0.194708
Gh_A01G0866	0.271354	0.264106	0.422092	0.717969	0.526911	0.53268	0.311406	0.118288	0.189942
Gh_A01G0867	1.84361	2.90516	2.73118	6.96852	5.36985	4.30844	4.75535	3.59735	5.89938
Gh_A01G0868	0.256411	0.166375	0.354533	0.829196	0.829827	0.335565	0.470813	0.447097	0.319081
Gh_A01G0869	109.217	110.331	109.641	114.782	101.382	104.631	103.272	109.664	104.781
Gh_A01G0870	5.89422	6.55632	6.367	5.0128	5.51828	4.20124	5.34695	4.77173	3.66741
Gh_A01G0871	154.234	187.882	223.349	78.2985	87.1453	79.0586	61.6238	69.7111	75.2664
Gh_A01G0872	15.2122	15.4855	14.9476	14.2963	14.0915	15.3717	14.6071	15.1324	15.5941
Gh_A01G0873	8.48381	7.76944	6.9788	8.90308	9.4533	7.97571	8.15034	8.55122	6.8489
Gh_A01G0874	12.8518	11.76	10.9346	9.64989	10.6711	9.96	9.36177	9.5175	9.95699
Gh_A01G0875	1.68941	0.899217	1.36869	4.05091	3.97245	2.28002	3.34437	3.56715	1.47819
Gh_A01G0876	2.1949	2.29451	2.44471	0.884259	1.02604	1.43623	1.21901	1.65372	1.26451
Gh_A01G0877	52.5154	54.0179	52.7175	18.5101	18.5654	22.9802	22.4368	27.7311	24.463
Gh_A01G0878	0.838997	0.204147	0.326266	0	0.101822	0.102937	0.0962834	0	0.0978802
Gh_A01G0879	23.7133	28.371	22.744	40.8364	44.2262	39.1906	36.5714	33.9938	36.4781
Gh_A01G0880	2.01815	2.16514	1.83123	1.31472	1.44729	1.21553	1.22118	1.3996	0.920374
Gh_A01G0881	1.68326	2.71613	1.74555	1.99245	2.36539	2.26085	2.23672	2.27853	2.76992
Gh_A01G0882	44.1819	45.9099	43.875	34.2935	37.094	34.5282	37.0879	35.3934	36.9965
Gh_A01G0883	6.27086	6.84068	6.06647	4.45421	4.127	3.42862	3.94114	3.70593	2.8674
Gh_A01G0884	69.3691	73.1364	74.4909	80.1936	75.0493	74.3596	76.4803	79.1389	76.8864
Gh_A01G0885	7.90118	7.17746	6.919	9.13651	9.12022	6.54883	6.36734	9.87357	7.86584
Gh_A01G0886	0.157312	0.15311	0.0543776	0.138743	0	0	0	0.0457167	0.14682
Gh_A01G0887	11.0867	10.359	10.3473	8.27875	9.07768	8.16142	8.31247	8.60258	8.1399
Gh_A01G0888	0.214384	0.104329	0.333476	0.472696	0.520361	0.63127	1.27935	0.654179	0.800346
Gh_A01G0889	0.350213	0.340859	0.0726344	0.308874	0.136008	0.274994	0.192914	0.0610657	0.0653712
Gh_A01G0890	8.49877	8.05409	8.23343	10.7995	13.0285	11.1955	10.5745	9.35941	11.8458
Gh_A01G0891	4.01688	4.26733	3.94771	2.38497	2.2941	1.8296	1.78365	2.1287	2.37681
Gh_A01G0892	4.91185	3.75281	4.94079	3.50896	3.98202	4.96573	3.49484	3.91833	3.89662
Gh_A01G0893	0.230974	0.224804	0.15968	0.746935	1.19601	0.60455	0.636158	1.27535	0.646708
Gh_A01G0894	2.99382	2.28139	2.19007	1.9445	1.96032	1.00228	2.32243	1.90195	2.20933
Gh_A01G0895	0.191465	0.62117	0.0661833	0	0.0619641	0.187927	0.0585935	0	0.238261
Gh_A01G0896	9.27417	11.1862	10.1484	4.06463	3.20396	3.90919	2.92521	3.72035	4.08886
Gh_A01G0897	15.2259	14.1939	13.5908	2.94637	3.30585	3.8465	3.42093	3.41664	3.23782
Gh_A01G0898	117.456	154.8	134.453	27.563	32.4855	103.427	101.008	135.625	145.405
Gh_A01G0899	10.1604	10.5847	10.8541	10.8524	9.56725	9.92257	10.8281	10.6833	10.4358
Gh_A01G0900	11.1785	10.8382	10.5262	13.5608	13.8471	10.9299	11.757	12.8451	12.0719
Gh_A01G0901	0	0	0	0	0.0341871	0	0.0323275	0.0306991	0
Gh_A01G0902	5.98947	4.18528	7.0074	10.1135	10.6362	7.58718	8.83572	8.25675	8.40891
Gh_A01G0903	0.300803	0.390358	0.675856	0.44216	0.584096	0.39366	0.414242	0.349668	0.187161
Gh_A01G0904	0.444995	0.866219	1.1998	1.49138	1.81458	0.436773	0.735375	1.24148	0.664507
Gh_A01G0905	0	0.192689	0.61591	0	0	0	0.727038	0	0
Gh_A01G0906	1.4506	1.23537	0.564104	5.11749	3.16885	3.5595	4.82767	3.95215	3.89234
Gh_A01G0907	5.0544	3.62482	5.11269	4.20751	3.61589	3.42919	3.8751	3.75721	3.65798
Gh_A01G0908	6.8019	6.38093	6.05504	5.25816	5.76848	4.12237	5.73684	5.60863	5.18186
Gh_A01G0909	12.6399	14.5391	12.6035	13.0968	14.9324	13.4474	15.8648	15.451	16.6642
Gh_A01G0910	12.5986	13.6985	10.1905	12.794	14.3987	13.673	14.739	14.4674	13.3037
Gh_A01G0911	9.51872	10.1067	10.5322	8.35496	8.66683	8.31469	9.15709	8.06052	9.77653
Gh_A01G0912	14.3033	14.4826	15.957	11.0686	11.2888	11.186	12.3692	12.3093	12.1652
Gh_A01G0913	13.5331	14.7914	14.8514	15.5279	15.8606	14.5727	16.9278	15.9224	12.14
Gh_A01G0914	0.878271	1.08794	0.869371	2.35901	2.71316	2.54695	3.3719	3.13244	1.78843
Gh_A01G0915	2.23096	2.34215	2.05356	3.82469	3.50457	3.37072	2.85367	2.55695	2.71383
Gh_A01G0916	4.37535	4.10793	4.19352	4.44356	4.012	4.9235	4.3821	4.35402	4.26916
Gh_A01G0917	0	0	0	0	0	0	0	0	0
Gh_A01G0918	0.145878	0.0946545	0.0504254	0	0.0472107	0	0	0	0
Gh_A01G0919	0.379188	0.43057	0.393219	0.390167	0.245434	0.124061	0.464167	0.110197	0.353899
Gh_A01G0920	5.11696	4.77277	5.77306	5.07707	5.54302	4.55737	5.28501	4.81226	5.08523
Gh_A01G0921	17.6855	20.4088	20.7388	19.1518	18.8371	19.1898	18.0865	17.0453	17.4114
Gh_A01G0922	22.1171	18.4992	19.2494	15.457	18.5495	15.9906	17.0419	18.2925	15.804
Gh_A01G0923	15.1801	13.9004	16.487	11.0909	12.3836	11.0204	11.2977	11.7467	10.4791
Gh_A01G0924	3.14854	3.06444	3.08855	2.62678	1.81761	2.33865	3.04686	3.4869	2.54145
Gh_A01G0925	435.894	394.509	430.227	518.767	559.304	508.139	421.858	467.282	480.763
Gh_A01G0926	0	0	0	0	0	0	0	0	0
Gh_A01G0927	0	0.0374674	0	0.0339516	0.411127	0	0.141368	0.100686	0.215569
Gh_A01G0928	14.228	18.7262	20.958	13.1189	20.0929	19.0433	18.1093	19.5934	15.9952
Gh_A01G0929	0.206402	0.100445	0.321059	0.364077	0	0.101294	0	0.449872	0.0963182
Gh_A01G0930	1.31407	1.95607	1.36269	0.818084	1.80116	1.66914	1.70318	2.83043	1.58714
Gh_A01G0931	26.0579	27.4983	29.3719	24.6682	25.5057	23.2829	26.9787	24.6937	26.2365
Gh_A01G0932	42.2024	44.9346	49.7119	44.4027	45.374	43.3687	45.5062	43.1522	49.1687
Gh_A01G0933	194.771	179.241	190.649	129.195	183.982	128.126	151.089	161.16	158.224
Gh_A01G0934	126.994	131.393	135.632	33.5052	30.4291	40.75	45.839	51.6919	47.1057
Gh_A01G0935	1.37094	1.85645	1.42167	4.12676	3.96418	2.54496	3.80327	4.36521	3.86634
Gh_A01G0936	26.457	30.042	28.8078	19.6394	28.0416	32.6766	26.9211	30.1782	26.5444
Gh_A01G0937	0.960485	0	0	1.01653	0	0.188548	0	0	0
Gh_A01G0938	12.7281	12.9239	12.2003	14.3203	13.0924	13.776	13.8962	13.7961	13.613
Gh_A01G0939	1.37815	1.71859	1.7641	2.05111	2.1325	2.40948	2.43166	2.59078	2.09014
Gh_A01G0940	28.7094	26.9218	25.8294	24.9737	24.6919	24.4475	27.5611	26.8586	31.5664
Gh_A01G0941	8.19498	6.47631	6.46446	7.96894	7.95646	6.6686	6.04465	6.0455	7.90992
Gh_A01G0942	4.79731	4.13724	4.03024	4.63272	4.18602	3.75502	4.04194	3.75893	3.57056
Gh_A01G0943	0.0678384	0.0220088	0.0703487	0.0398872	0.0658639	0.066585	0.0830416	0	0.0844188
Gh_A01G0944	31.5063	30.6984	28.2967	28.7938	33.3091	32.4857	32.545	32.5942	33.9885
Gh_A01G0945	4.10534	4.01826	4.34143	4.59241	4.34615	4.59863	4.63144	4.54981	4.81649
Gh_A01G0946	6.14732	6.41348	7.02345	4.74635	4.35588	3.85312	5.05956	4.81411	5.26425
Gh_A01G0947	0.0520155	0	0	0.0458756	0	0.0510545	0	0	0.0485465
Gh_A01G0948	1.91016	2.0185	1.98084	2.26229	2.38444	2.94622	2.65558	2.68835	2.75056
Gh_A01G0949	2.29243	1.08839	2.49322	1.1342	1.46571	2.03056	2.2073	1.5599	2.08736
Gh_A01G0950	10.3991	9.39841	10.9072	8.59511	7.81753	7.75731	8.89257	9.48079	9.23416
Gh_A01G0951	0	0.410512	0.437385	1.73596	0.955504	1.37995	0.516302	1.22574	0.131216
Gh_A01G0952	17.5071	17.814	18.7443	17.5461	16.9607	15.6215	16.5252	18.0715	17.259
Gh_A01G0953	6.8277	7.33693	6.08718	12.1253	11.7582	13.0695	10.0408	8.24211	10.4668
Gh_A01G0954	11.2839	11.3775	12.2907	11.5987	9.37913	9.80054	12.3718	8.91763	12.0466
Gh_A01G0955	2.52421	2.89034	1.89906	1.57147	2.54685	1.74888	1.90847	1.38083	1.98632
Gh_A01G0956	32.7456	30.6758	30.0522	42.9595	44.5096	45.8807	46.8234	47.8907	47.5999
Gh_A01G0957	12.8675	12.0346	10.8417	18.8405	13.0298	18.5006	23.7191	21.5603	19.5152
Gh_A01G0958	3.4632	2.2599	2.2854	3.40149	2.86568	4.44215	3.43241	3.87711	3.67299
Gh_A01G0959	5.04047	3.69884	3.77504	10.6551	12.9335	15.7844	11.0547	11.2652	13.5155
Gh_A01G0960	0	0	0	0	0	0	0	0	0
Gh_A01G0961	5.22172	5.362	4.02394	4.77435	4.9302	5.97161	5.18979	4.84484	4.47107
Gh_A01G0962	0	0.030906	0	0	0	0	0	0.0276844	0.0296364
Gh_A01G0963	2.0948	2.42719	2.17231	6.24639	8.18372	6.11932	4.53324	5.17457	5.77216
Gh_A01G0964	8.36613	8.30506	6.82192	7.69391	7.63665	7.76705	6.4116	6.46268	6.94059
Gh_A01G0965	28.2358	36.3207	35.445	56.2134	49.1367	57.5351	48.1314	35.9178	39.6061
Gh_A01G0966	4.06624	4.29686	4.09623	3.68873	3.27111	3.53499	4.90642	4.15283	3.2529
Gh_A01G0967	1.68176	1.73665	2.21189	2.31531	1.67264	2.15395	2.09004	1.71655	2.23955
Gh_A01G0968	2.11137	1.27742	2.78126	2.51641	2.65935	2.91251	2.72425	1.69152	2.82269
Gh_A01G0969	21.143	22.515	23.731	22.1573	19.3201	19.5316	19.6393	22.3367	29.7154
Gh_A01G0970	11.5375	11.1835	11.9644	7.60054	8.41268	7.39546	9.59796	8.78604	8.48255
Gh_A01G0971	5.75186	5.43111	4.71834	5.37577	4.41755	6.99378	6.69936	6.5116	5.84899
Gh_A01G0972	1.59943	1.69208	0.793251	1.41063	1.41784	1.2286	1.97916	1.5157	2.33649
Gh_A01G0973	3.28579	6.85291	6.65249	1.24197	2.12677	1.53575	2.44203	3.13749	1.75237
Gh_A01G0974	17.1523	16.01	14.0692	16.1196	12.3533	13.8685	15.7472	13.1767	14.4994
Gh_A01G0975	0.401254	0.321618	0.220289	0.291438	0.274994	0.509675	0.281705	0.123469	0.308406
Gh_A01G0976	8.29445	9.12589	8.45178	22.2642	18.4169	26.4766	18.2097	21.1911	20.8004
Gh_A01G0977	0.318062	0.46435	0.824579	0.140259	0.308805	0	0.43801	0	0
Gh_A01G0978	0.0424547	0.330566	0.132077	0.0374433	0.164876	0.166681	0.0779537	0.0740271	0.11887
Gh_A01G0979	2.47186	3.67685	3.43389	1.89215	1.76598	1.6022	1.54146	1.50448	1.5235
Gh_A01G0980	0	0	0	0	0	0	0	0	0
Gh_A01G0981	0	0	0	0	0	0	0	0	0
Gh_A01G0982	0	0	0	0	0	0	0	0	0
Gh_A01G0983	4.76063	3.6718	3.81902	0	0	0	0	0	0
Gh_A01G0984	3.60471	4.02437	1.42927	2.05713	4.32326	4.05841	4.76945	4.89893	5.64014
Gh_A01G0985	0.468926	0.51345	0.587585	0.430806	0.550126	0.632859	0.484326	0.511033	0.692948
Gh_A01G0986	2.365	1.87557	1.49876	2.93562	1.82843	2.14936	2.29189	2.36736	2.45253
Gh_A01G0987	13.1786	15.3503	13.0335	9.33605	9.95167	9.10247	9.85845	9.814	9.82264
Gh_A01G0988	0.0401693	0.0195482	0.0624836	0.265708	0.0975004	0.137995	0.147515	0.0525316	0.112471
Gh_A01G0989	31.927	26.2936	31.835	29.5662	26.825	33.2655	33.2574	29.9763	30.2561
Gh_A01G0990	0	0	0	0	0.588659	0	0	0	0
Gh_A01G0991	1.26057	1.06687	0.966201	0.725068	0.585333	0.376563	0.503176	1.33792	0.664977
Gh_A01G0992	15.2313	15.2127	15.0052	12.9856	14.0486	12.4938	15.5484	16.0615	13.5047
Gh_A01G0993	216.258	229.365	230.894	79.9538	94.0209	74.3854	97.8906	88.6016	91.1717
Gh_A01G0994	25.8983	26.6592	22.8964	31.2809	33.7959	29.0389	28.1291	31.3811	25.2772
Gh_A01G0995	0	0	0	0	0	0	0	0	0
Gh_A01G0996	6.99891	6.44671	6.34335	4.98123	5.88431	4.7332	5.85708	5.80744	5.32377
Gh_A01G0997	0.473215	1.38172	0.817875	0.695593	1.22518	1.08377	0.289633	0.825131	0.588872
Gh_A01G0998	2.66997	1.73244	2.86106	3.92468	3.80198	4.36773	3.67688	3.95722	3.07335
Gh_A01G0999	40.589	39.7655	43.7264	40.5744	39.0898	46.8781	40.597	40.6795	41.2981
Gh_A01G1000	1.21623	0.394582	0.54053	0.204318	0.618531	1.19376	0.584886	0.757396	0.540532
Gh_A01G1001	14.0335	15.5512	14.9035	12.1906	14.8152	18.8774	14.6691	13.7827	18.384
Gh_A01G1002	8.75025	7.50716	7.93138	7.2791	6.88036	7.42223	7.41854	7.49693	7.48107
Gh_A01G1003	6.05002	8.32501	10.3844	7.72782	15.3937	19.6576	6.7036	13.0956	18.692
Gh_A01G1004	5.31556	5.69094	4.77729	6.32895	6.36504	6.60864	4.88012	6.95145	5.87057
Gh_A01G1005	0	0	0	0	0	0	0	0	0
Gh_A01G1006	3.33468	5.01595	3.77245	2.13895	0.588659	1.48776	1.94823	1.8501	1.41467
Gh_A01G1007	13.8252	16.1698	14.4573	9.11936	8.23417	6.61385	7.78627	5.36829	6.39738
Gh_A01G1008	0.118304	0.345431	0.613406	1.14773	1.7229	0.580589	1.41196	0.928273	0.662482
Gh_A01G1009	0.449462	0.218729	0.233047	0.396408	0	0.147053	0.206322	0.391858	0.139829
Gh_A01G1010	0	0	0	0	0	0	0	0	0
Gh_A01G1011	0	0	0	0	0	0	0	0	0
Gh_A01G1012	0.769912	0.299739	0.15968	0	0.149501	0.151137	0	0.134248	0
Gh_A01G1013	0	0	0	0	0	0	0	0	0
Gh_A01G1014	0.703692	1.56548	0.625484	0.886611	1.07362	0.78936	0.553754	0.876435	0.469115
Gh_A01G1015	1.12801	1.64682	1.34521	2.53689	1.58801	2.934	1.39807	1.27847	1.47389
Gh_A01G1016	8.96453	7.75909	8.59902	10.8995	11.8431	7.38478	10.4935	9.79741	9.50213
Gh_A01G1017	12.7424	10.844	10.2591	12.2266	12.0607	13.1669	12.4334	11.6955	15.2094
Gh_A01G1018	5.36882	4.21637	4.83795	7.4455	6.07532	8.28602	6.62867	6.19793	6.63493
Gh_A01G1019	0.767303	0.213374	1.25038	0.483379	0.851394	0.430357	0.402541	0.382264	0.613825
Gh_A01G1020	0	0	0	0	0	0	0	0	0
Gh_A01G1021	0	0	0	0	0	0	0	0	0
Gh_A01G1022	5.03631	4.78508	4.40197	6.91655	7.82356	6.84994	6.49526	6.27263	5.68528
Gh_A01G1023	13.7949	12.4735	11.4442	8.32032	11.0603	9.60901	11.194	10.7854	11.795
Gh_A01G1024	13.8584	9.77899	8.62274	3.36121	5.7184	5.78101	3.49887	5.13497	5.82037
Gh_A01G1025	7.51037	6.70062	5.40853	6.25585	8.50707	4.09534	9.38504	8.36665	7.78831
Gh_A01G1026	0.530518	0.442584	0.550149	0.200527	0.147165	0.297552	0.13916	0.066075	0.212201
Gh_A01G1027	0.198484	0.0482956	0.257285	0.262582	0.28906	0.292225	0.22778	0.562398	0.185246
Gh_A01G1028	0	0	0	0	0	0	0	0	0
Gh_A01G1029	16.2461	16.343	17.6957	40.2019	44.5584	42.3695	38.5936	45.243	41.5607
Gh_A01G1030	8.39956	8.06006	7.16458	8.59754	8.66046	8.43015	9.64478	8.93204	8.39143
Gh_A01G1031	7.13745	4.94104	5.5251	3.98975	5.61208	3.84813	5.44525	4.46982	4.59732
Gh_A01G1032	6.31821	6.31792	6.0434	5.71235	5.72815	5.42274	5.35035	5.75997	5.70834
Gh_A01G1033	9.13853	9.8523	8.23742	7.53282	8.80429	8.69369	9.80974	9.77526	8.88989
Gh_A01G1034	0.598821	0.582826	0.931468	0.422509	0.581391	0.587757	0.32986	0.522074	0.502995
Gh_A01G1035	1.43329	0.91866	1.23256	1.07911	1.35763	1.06368	1.05912	0.792423	0.978802
Gh_A01G1036	5.75286	7.35581	5.49783	5.77019	5.69493	5.31441	6.3172	6.98243	6.63252
Gh_A01G1037	8.86524	7.3554	8.06296	13.3304	15.8034	15.4772	14.0098	14.2544	12.8857
Gh_A01G1038	7.85773	7.45901	7.64549	7.78578	8.75924	7.04603	8.54996	11.9252	8.3296
Gh_A01G1039	0	0	0	0	0	0	0	0	0
Gh_A01G1040	8.17946	10.026	8.88742	14.551	14.6631	14.0838	13.7374	16.039	13.5222
Gh_A01G1041	10.9237	11.4254	11.1025	7.09388	5.38202	5.65432	6.13705	5.97007	4.51428
Gh_A01G1042	87.8187	73.5465	87.1855	97.2659	98.8121	103.235	89.6871	90.5111	105.47
Gh_A01G1043	0	0	0	0	0	0	0	0	0
Gh_A01G1044	9.07097	7.11199	7.57756	7.22243	8.56231	7.17216	7.51823	8.01824	7.64291
Gh_A01G1045	0	0	0	0	0	0	0	0	0
Gh_A01G1046	0	0	0	0	0	0	0	0	0
Gh_A01G1047	2.66211	3.20581	3.41567	5.25286	7.71006	5.18155	6.79358	5.31058	6.40091
Gh_A01G1048	1.17248	1.11399	1.24482	1.55112	1.19256	1.26042	0.973917	1.21692	1.64143
Gh_A01G1049	0	0	0	0	0	0	0	0	0
Gh_A01G1050	3.25282	4.25861	4.47768	3.90977	3.52147	3.27748	3.17135	3.26257	3.14335
Gh_A01G1051	0.0898231	0.0291413	0.0310489	0.0792204	0.0290696	0.0293878	0.0549766	0.0783111	0.139721
Gh_A01G1052	0	0.358549	0.25468	0.108301	0.119222	0.241055	0.338211	0.107058	0
Gh_A01G1053	1.92883	2.2086	1.76489	3.70251	3.74538	4.90003	4.06248	3.0665	3.49449
Gh_A01G1054	0	0	0	0	0	0	0	0	0
Gh_A01G1055	6.95536	7.55343	7.55439	6.7155	6.824	7.22209	6.31837	7.0214	7.72145
Gh_A01G1056	6.21912	7.48701	6.64224	5.7449	6.55006	6.0281	5.83781	5.5167	6.09384
Gh_A01G1057	9.76153	9.85486	10.0599	9.67875	7.5937	6.66516	7.8486	7.29467	8.20511
Gh_A01G1058	8.13889	9.36177	8.78106	5.94556	7.66254	8.95681	8.0005	9.46104	9.59101
Gh_A01G1059	24.1858	22.8284	25.7009	24.4368	23.4818	22.1085	27.6947	23.0556	23.9991
Gh_A01G1060	0	0	0	0	0.405099	0.204767	0	0	0
Gh_A01G1061	4.8214	4.57955	5.18053	4.55968	3.83509	4.61829	4.31978	5.46958	4.93357
Gh_A01G1062	10.2209	10.3816	9.67472	6.2891	7.50022	6.12419	7.14679	7.17536	7.01574
Gh_A01G1063	2.43952	2.8752	3.04365	3.14329	3.31222	3.76003	3.70946	3.72201	4.71373
Gh_A01G1064	0.116005	0.0846797	0.180446	0.306935	0.563141	0.199257	0.239629	0.151706	0.162402
Gh_A01G1065	2.66462	3.84965	3.69149	2.80909	2.04136	2.59496	2.77125	2.6498	2.66177
Gh_A01G1066	13.3448	14.2809	13.0325	10.3127	11.3526	10.3324	10.17	10.3637	11.0038
Gh_A01G1067	0	0	0	0	0	0	0	0	0
Gh_A01G1068	2.80802	2.68351	2.54266	3.48154	3.53627	2.94587	3.05436	2.85616	3.60827
Gh_A01G1069	18.5703	18.0743	18.3952	21.5117	24.2191	20.4036	18.5758	23.6813	18.6252
Gh_A01G1070	7.48057	8.00594	2.68881	11.0923	9.54875	9.33152	11.4372	8.88632	8.40025
Gh_A01G1071	10.7035	11.5836	12.5309	9.9454	10.2656	9.91786	8.63126	8.90034	10.2327
Gh_A01G1072	287.472	286.569	295.96	268.822	276.517	289.139	288.67	276.583	283.367
Gh_A01G1073	5.1569	5.75969	5.65456	7.64244	7.26397	5.8914	10.6331	7.96009	7.49562
Gh_A01G1074	1.47355	2.27081	1.52808	1.51622	2.146	1.56686	1.46558	1.60587	1.7191
Gh_A01G1075	1.7281	1.50355	2.11787	2.60946	2.5167	1.67047	2.25961	1.91751	2.07715
Gh_A01G1076	2.5829	1.92928	2.92764	3.33756	2.33277	2.65309	2.70219	2.35661	2.29852
Gh_A01G1077	13.5564	11.3786	16.0571	10.6947	9.41854	8.78922	10.5048	10.7889	11.2594
Gh_A01G1078	20.4527	24.3126	25.3173	25.1683	28.0202	26.978	30.0585	27.6281	25.2755
Gh_A01G1079	8.22421	8.55006	8.23791	5.66584	5.21159	4.85605	5.38331	6.18344	4.78851
Gh_A01G1080	0	0	0	0	0	0	0	0	0
Gh_A01G1081	2.52811	2.97559	2.56069	3.26676	3.25368	2.13516	2.5909	3.07549	3.18259
Gh_A01G1082	11.741	8.50976	7.94427	13.0724	13.3396	7.02886	12.0024	10.3088	6.83901
Gh_A01G1083	0.02038	0.0396714	0.0211342	0.0359487	0.0395737	0.040007	0.0187105	0.0355361	0.0570625
Gh_A01G1084	28.8695	28.0392	31.5566	31.112	32.0644	34.6441	33.8566	35.5095	34.6641
Gh_A01G1085	20.8534	21.928	18.9749	16.5887	17.5469	13.9464	15.1284	14.0098	13.8528
Gh_A01G1086	35.7054	28.7208	29.8636	30.4156	26.9242	25.9228	30.6821	29.1366	27.6358
Gh_A01G1087	0	0	0	0	0	0	0	0	0
Gh_A01G1088	49.3087	47.0132	44.9827	48.0765	40.9438	37.3713	51.4761	50.7017	47.967
Gh_A01G1089	2.98489	4.22569	2.67325	5.38477	5.00566	5.72631	3.23862	3.66693	5.44501
Gh_A01G1090	14.2654	15.7786	16.5826	12.7939	14.9606	12.6627	11.2548	11.6849	12.3965
Gh_A01G1091	3.66478	4.26629	4.47105	3.16881	5.09299	5.43087	3.43054	5.01191	5.43235
Gh_A01G1092	2.49077	1.02073	1.35944	2.19676	3.43649	4.24614	3.73098	4.2288	4.77166
Gh_A01G1093	5.94418	5.27629	5.22718	4.6973	3.92439	4.6208	5.76284	4.51901	4.34943
Gh_A01G1094	22.9049	27.4074	25.8483	19.0129	23.0231	24.5976	18.4309	23.4933	20.3713
Gh_A01G1095	6.11578	5.95243	5.02993	5.39387	6.75678	5.5888	6.38924	5.33196	3.14919
Gh_A01G1096	5.00046	5.15891	4.1484	2.55792	3.20425	2.06139	2.66268	3.57486	2.52016
Gh_A01G1097	204.404	195.056	204.038	190.442	204.105	187.521	185.983	189.749	195.884
Gh_A01G1098	8.94574	10.2898	10.2165	7.13154	7.3318	7.98223	7.55162	7.13071	7.69854
Gh_A01G1099	11.6325	13.4107	15.4459	10.6758	10.6688	10.7013	10.6402	11.1895	10.416
Gh_A01G1100	1.53569	1.65481	1.23704	1.77767	1.7173	1.68227	1.64907	2.00831	1.68921
Gh_A01G1101	23.0539	22.6603	24.8538	26.372	32.5771	28.901	33.5293	29.2533	28.5465
Gh_A01G1102	14.6619	14.6394	13.3039	25.3051	24.8502	24.564	25.1811	23.9127	22.6495
Gh_A01G1103	0.898231	0.824283	0.745175	0.407419	0.299001	0.302275	0.565474	0.268495	0.5509
Gh_A01G1104	0.383651	0.586777	0.454683	0.531716	0.691757	0.161384	0.150953	0.525613	0.358064
Gh_A01G1105	19.9615	21.9703	24.7627	27.9709	26.0821	24.9028	26.8899	29.6016	31.6887
Gh_A01G1106	8.84852	9.29693	7.46422	7.68471	7.67145	8.31319	7.99944	7.97397	8.38466
Gh_A01G1107	0	0.0514539	0	0	0	0	0	0	0.0493401
Gh_A01G1108	0	0	0.0602387	0	0.0563984	0.0570159	0.0533306	0.101289	0.0542151
Gh_A01G1109	0	0	0	0	0	0	0	0	0
Gh_A01G1110	22.5403	18.6059	19.2321	12.0788	26.8705	16.8029	17.5505	21.6415	25.8303
Gh_A01G1111	72.1861	66.3702	59.4715	56.116	77.5645	57.1299	61.5576	61.6907	65.5077
Gh_A01G1112	158.549	143.397	130.464	141.438	171.005	152.942	136.655	148.801	178.249
Gh_A01G1113	41.4614	44.4928	41.8931	31.8791	45.6735	43.8257	33.1848	39.3915	41.6728
Gh_A01G1114	15.9031	13.0018	10.5546	13.7454	19.7635	16.858	14.0163	13.3103	16.6236
Gh_A01G1115	4.24414	0.885167	1.88622	1.06947	1.76598	0.892655	0	0.2643	0.848804
Gh_A01G1116	15.4945	13.2447	15.4391	14.2597	13.4737	13.7535	14.3489	14.8595	12.1976
Gh_A01G1117	4.29747	5.35137	5.374	5.62955	4.72461	3.03949	4.11949	5.39964	4.1878
Gh_A01G1118	24.2983	24.0434	21.3796	19.6767	17.4788	18.5374	21.0234	18.9052	17.7299
Gh_A01G1119	0.0656575	0.0958557	0.068087	0	0.0318732	0.0644444	0.0301395	0.0286213	0.0919179
Gh_A01G1120	0.54195	0.421979	0.562003	0.86036	0.631411	0.638323	0.696575	1.32298	1.61858
Gh_A01G1121	3.96855	6.22299	4.57266	6.80575	4.92333	4.54443	4.65552	7.11207	4.32119
Gh_A01G1122	7.9489	7.64184	7.60377	8.64164	7.84353	8.72553	8.01261	8.31616	7.75185
Gh_A01G1123	3.58581	4.26906	4.71452	13.8079	16.1949	14.6439	12.7861	12.9237	9.44237
Gh_A01G1124	8.23529	9.14743	8.73302	3.32384	3.52348	3.83606	3.67355	3.89414	3.51735
Gh_A01G1125	132.209	115.909	125.03	137.056	129.796	128.678	125.79	125.897	140.982
Gh_A01G1126	234.291	225.744	238.693	243.192	248.592	257.662	248.294	253.728	277.105
Gh_A01G1127	7.19204	5.37205	5.89716	7.37569	5.52121	5.4175	6.29577	6.27029	7.33679
Gh_A01G1128	1.57881	1.84396	1.30978	1.51622	1.94162	1.58407	1.80379	1.5294	1.70273
Gh_A01G1129	0.711992	1.21271	1.66126	1.41288	3.11071	1.04826	0.980501	1.70704	0.996761
Gh_A01G1130	0.425745	0.177588	0.315356	0.482772	0.413353	0.596969	0.502545	0.530257	0.39735
Gh_A01G1131	4.93026	4.93665	6.32649	1.87696	2.06622	1.70589	1.95383	1.60803	2.08555
Gh_A01G1132	5.52543	5.86674	7.3577	6.70066	8.35172	7.2722	7.37861	6.35004	6.50475
Gh_A01G1133	0	0	0.10905	0	0	0.0516079	0	0	0
Gh_A01G1134	0.364695	0.354954	0	0.385976	0.566529	0.715914	0.401784	0.826682	0.884969
Gh_A01G1135	5.53491	5.4735	5.81646	5.23398	4.54044	4.63373	4.86411	4.83844	4.91715
Gh_A01G1136	13.7874	16.2551	14.3712	14.5417	15.3871	15.2765	16.116	14.065	16.1843
Gh_A01G1137	14.2216	13.795	15.1706	13.0082	13.9706	11.5813	12.9245	14.0089	13.0717
Gh_A01G1138	1.56201	1.36026	1.10829	4.49542	3.75145	5.16429	3.62287	4.5155	2.83894
Gh_A01G1139	0	0	0	0	0	0	0	0	0
Gh_A01G1140	0.582054	0	0	0	0	0.190433	0	0.338304	0.362157
Gh_A01G1141	5.4505	5.15891	6.01517	5.11584	5.87445	5.88969	6.38126	5.18791	5.04032
Gh_A01G1142	0	0	0	0	0	0	0	0	0
Gh_A01G1143	10.0693	8.00759	10.0599	9.20561	8.1071	10.3653	9.24442	11.4552	8.59549
Gh_A01G1144	60.8272	54.8644	57.9122	50.6411	53.202	53.0125	51.0302	46.6311	56.5258
Gh_A01G1145	20.2408	20.7209	19.7391	21.9213	23.1136	20.8447	21.0861	22.1726	23.1976
Gh_A01G1146	4.34036	4.33275	3.57769	4.18792	3.99793	2.91294	3.95075	3.7194	3.87778
Gh_A01G1147	9.85611	8.83751	9.41603	9.5825	9.11715	7.54115	6.12747	7.71333	7.75015
Gh_A01G1148	10.7907	13.1107	12.2275	15.7565	13.8416	12.2396	12.6294	13.0836	12.5721
Gh_A01G1149	0	0	0	0	0	0	0	0	0
Gh_A01G1150	1.06311	0.94849	0.918709	1.71897	1.89231	2.17389	1.66737	1.85372	1.65368
Gh_A01G1151	0.209749	0.102073	0.326266	0.18499	0.203644	0	0.28885	0.365734	0
Gh_A01G1152	0	0	0	0	0	0	0	0	0
Gh_A01G1153	2.75594	2.64656	3.04844	2.88434	2.35464	2.59682	2.73259	3.45992	2.33207
Gh_A01G1154	1.59779	2.88807	0.94681	2.61707	2.21613	1.79231	2.5147	2.18902	2.98247
Gh_A01G1155	45.8588	43.7755	39.7822	44.0429	44.2029	45.8771	43.9238	48.5351	46.4013
Gh_A01G1156	0.956427	0.531931	0.566753	0.241008	0.397967	0	0.188159	0.595605	0.3188
Gh_A01G1157	0.517381	0.251781	0.335329	0.456309	0.125581	0.190433	0.474998	0.28192	0.603594
Gh_A01G1158	10.2423	10.1664	10.8787	7.8196	7.86339	7.21875	7.53921	7.72985	7.60108
Gh_A01G1159	3.23363	4.06283	3.65813	5.75572	4.22407	3.34701	5.12782	3.48555	4.82875
Gh_A01G1160	18.5744	22.9099	25.0102	34.8799	42.7349	47.7504	38.4733	36.2108	46.9105
Gh_A01G1161	7.85207	8.34095	8.12007	6.82929	6.56764	6.06312	5.17199	5.8786	6.73969
Gh_A01G1162	4.85045	4.69537	5.08431	6.31279	5.80386	7.12838	6.83612	6.74322	6.82714
Gh_A01G1163	5.09877	5.15592	3.29606	4.3217	5.3361	4.67959	6.14012	6.63907	5.43853
Gh_A01G1164	50.6024	53.8565	52.3113	48.9976	48.9152	47.7786	50.1355	47.3075	46.5209
Gh_A01G1165	8.3694	8.24683	8.39218	8.02202	8.59589	7.80742	8.89034	7.50781	9.81244
Gh_A01G1166	6.95934	6.29452	6.77947	5.67287	5.35765	4.89882	5.35664	5.60775	6.16716
Gh_A01G1167	2.36408	1.82488	1.69073	0.718975	0.949769	0.640111	0.748421	1.13716	0.913
Gh_A01G1168	10.3693	9.88134	10.5282	8.6036	9.75179	7.69534	8.75695	8.25285	8.39637
Gh_A01G1169	5.09297	5.78309	4.96706	5.66822	6.53411	6.60565	5.00974	5.60316	6.28115
Gh_A01G1170	24.7936	23.7658	25.2299	20.3858	21.948	20.9303	21.8902	20.7683	22.6451
Gh_A01G1171	12.5046	8.02279	7.26868	11.078	11.2696	6.16431	11.1714	8.35982	14.0781
Gh_A01G1172	3.04039	2.33223	3.01929	2.27246	2.35151	1.66914	2.76767	2.26884	2.66928
Gh_A01G1173	17.7882	17.9487	17.9683	13.9942	12.6078	13.5	13.9678	15.3744	15.5978
Gh_A01G1174	3.78171	4.40083	5.37094	5.72804	6.86436	6.37467	5.66073	5.66229	5.14078
Gh_A01G1175	0.186556	0	0.193459	0	0	0	0	0.162646	0.174114
Gh_A01G1176	0	0	0	0	0	0	0	0	0
Gh_A01G1177	42.7513	41.6563	37.9679	28.3	28.723	26.5567	31.8016	30.0318	31.5876
Gh_A01G1178	3.70398	4.97839	2.7436	3.1112	3.08243	1.73121	1.78124	4.15191	4.11542
Gh_A01G1179	12.976	12.5487	13.1552	11.7368	14.0473	12.4107	10.048	12.1442	13.3487
Gh_A01G1180	0	0.0433109	0	0.11774	0.345635	0	0.122563	0.0775926	0.0830634
Gh_A01G1181	4.08706	3.56639	4.14086	3.1903	3.78566	2.95102	4.52858	3.27655	3.81448
Gh_A01G1182	0	0	0	0	0	0	0	0	0
Gh_A01G1183	0.102438	0.219344	0.233703	0.150577	0.324892	0.227903	0.163014	0.214342	0.223081
Gh_A01G1184	5.37014	6.23832	7.66466	5.50016	8.74579	5.15756	8.90621	7.09834	8.29942
Gh_A01G1185	0.0612044	0.119139	0.190407	0.269899	0.534807	0.180221	0.337144	0.213441	0.114245
Gh_A01G1186	20.5673	23.6879	24.4565	17.4139	16.2412	17.0919	16.7424	17.752	16.1883
Gh_A01G1187	0	0	0	0	0	0	0	0	0
Gh_A01G1188	0.31599	0.55359	0.262146	1.28198	1.65668	1.4267	1.56657	1.04687	1.88746
Gh_A01G1189	2.21033	1.67323	1.52808	0.86641	0.953776	1.20527	0.676421	1.92705	0.229213
Gh_A01G1190	2.93967	4.12005	3.29232	2.80008	3.65325	2.65452	2.5909	3.07549	2.08514
Gh_A01G1191	19.3355	20.6589	19.1567	13.7185	13.7817	13.3466	14.2499	13.7056	14.4244
Gh_A01G1192	9.13712	8.66601	7.66082	4.93802	6.49294	5.99158	6.06836	5.76269	5.00778
Gh_A01G1193	1.90837	2.16697	1.31933	5.04932	4.47767	6.3998	2.77407	4.57542	3.5622
Gh_A01G1194	2.47833	2.96348	3.2309	2.6854	2.95618	2.78005	2.34032	3.02498	2.77565
Gh_A01G1195	0	0	0	0	0	0	0	0	0
Gh_A01G1196	4.76226	3.43338	5.30429	5.60016	6.50736	5.02051	4.37214	5.38211	6.42005
Gh_A01G1197	1.06166	0.981635	1.0459	1.3811	1.39152	1.30255	1.36456	1.43467	1.23857
Gh_A01G1198	39.9123	42.8133	40.51	34.3095	37.4209	33.7979	37.5109	36.787	36.9765
Gh_A01G1199	3.12017	3.31291	3.52978	2.45166	2.36841	2.22729	3.12499	3.36325	3.81217
Gh_A01G1200	1.35225	1.4878	2.01197	1.19263	1.88371	1.84662	1.4034	1.02516	2.41438
Gh_A01G1201	0.185486	0.180531	0.115409	0.130873	0.0360174	0.0364117	0.170291	0.0970278	0.103869
Gh_A01G1202	6.96095	6.66691	7.02654	6.92301	6.32696	6.68697	5.9828	6.4239	5.42544
Gh_A01G1203	2.91756	3.69152	2.87425	2.65895	1.93564	2.67275	2.54463	2.71321	3.17681
Gh_A01G1204	11.5965	10.527	10.2526	10.2932	11.7642	10.1418	11.1242	11.0824	8.7764
Gh_A01G1205	47.7906	48.2308	41.9814	38.2233	38.1634	40.3949	41.9479	42.6175	38.097
Gh_A01G1206	34.3941	37.1949	39.3249	30.5935	30.8243	30.8733	32.926	28.7046	33.7464
Gh_A01G1207	9.48157	9.65525	9.69246	8.77899	9.50044	9.17391	10.2228	10.4139	8.25087
Gh_A01G1208	2.20718	1.73244	1.91968	1.94664	1.4171	1.46756	1.50343	1.21044	1.92707
Gh_A01G1209	13.3325	12.3469	11.0916	11.1006	9.70834	12.5491	11.6923	11.3635	12.7219
Gh_A01G1210	10.7619	9.93354	11.5269	11.4969	10.9883	11.059	11.9213	10.5279	9.52547
Gh_A01G1211	2.68936	2.80449	2.39046	4.23554	2.61108	2.07402	2.46905	1.17234	3.04785
Gh_A01G1212	10.2066	10.4113	11.0611	5.5687	5.53507	5.74609	6.86609	7.3219	7.35184
Gh_A01G1213	20.7922	21.59	22.8395	23.6608	21.4755	22.9512	19.7851	20.9649	23.6228
Gh_A01G1214	19.0848	18.7601	20.9745	19.9915	19.8836	20.6925	21.7416	21.3651	18.8771
Gh_A01G1215	1.794	1.4874	1.86039	1.23063	0.806382	1.14129	1.64704	1.82475	1.67435
Gh_A01G1216	4.83515	5.06342	4.56978	4.91216	4.81326	5.70699	6.12478	5.28266	5.0839
Gh_A01G1217	20.6127	18.9621	19.5337	15.1655	16.9299	14.157	13.8102	15.3902	15.4708
Gh_A01G1218	0.582418	0.850292	0.679465	0.770504	0.671491	0.7503	0.868899	0.729924	0.781388
Gh_A01G1219	4.4095	4.76858	3.96298	4.58038	5.80334	5.00127	3.95832	3.50264	3.7496
Gh_A01G1220	4.79057	7.22704	5.9614	5.49261	3.95346	7.52329	4.61804	4.38542	5.58884
Gh_A01G1221	8.33206	8.57291	6.54199	4.30414	7.74285	3.8554	6.22889	4.04719	4.44364
Gh_A01G1222	8.09332	9.92736	9.88741	6.74686	9.14944	7.72615	9.77139	9.47251	8.07092
Gh_A01G1223	3.15399	3.90694	2.18046	2.69739	3.15498	2.53285	3.15885	3.16639	2.85444
Gh_A01G1224	0	0	0	0	0	0	0	0	0.0402396
Gh_A01G1225	13.432	22.2038	17.1349	14.056	15.5768	13.6547	12.087	15.614	14.0286
Gh_A01G1226	3.09777	3.88779	2.87425	2.01313	2.61186	1.92033	2.32011	2.34538	2.51075
Gh_A01G1227	4.82129	4.7682	4.19329	6.17252	5.36045	5.99158	6.17545	5.22032	7.00363
Gh_A01G1228	2.8154	2.20408	3.3004	2.80695	2.79288	3.06375	2.92191	3.57513	3.02749
Gh_A01G1229	0	0.194676	0.20742	0.529225	0.194197	0.392646	0	0.697534	0
Gh_A01G1230	0	0	0	0	0	0	0	0	0
Gh_A01G1231	5.26405	4.53791	4.679	5.17327	5.98698	5.16679	5.24707	4.32714	5.19372
Gh_A01G1232	4.00037	2.53079	1.86678	3.52816	2.71875	3.14117	3.12177	4.53397	4.10693
Gh_A01G1233	1.05281	1.17107	0.779834	0.530592	0.584096	0.442868	1.51889	0.655627	0.842225
Gh_A01G1234	3.21037	1.35853	2.09882	0.861735	0.609834	0.548009	0.512588	0.486768	0.521089
Gh_A01G1235	0.538939	0	0	0	0	0	0	0	0.502995
Gh_A01G1236	0	0	0	0	0	0	0	0	0
Gh_A01G1237	0.638217	1.36657	5.1623	0.562882	1.36321	1.50342	1.05468	2.55954	3.33565
Gh_A01G1238	3.62167	3.96555	4.35927	1.82524	3.32788	2.72954	2.55311	2.98835	3.07833
Gh_A01G1239	0	0	0	0	0	0	0	0	0
Gh_A01G1240	6.56298	7.00648	5.25325	4.68489	4.32098	4.00594	4.31189	4.13045	4.00057
Gh_A01G1241	24.5199	26.3393	27.4044	20.0324	19.6165	18.715	17.751	20.444	20.2933
Gh_A01G1242	23.867	23.1071	25.9893	27.7613	29.7363	28.4261	24.1348	25.7155	27.1177
Gh_A01G1243	56.6589	58.5664	56.5685	47.8629	51.8702	43.3304	44.402	48.1715	49.7309
Gh_A01G1244	65.4335	67.7587	58.7811	45.6309	48.3854	41.8206	49.9446	47.4289	57.874
Gh_A01G1245	64.098	63.7282	56.3287	16.0888	13.0855	16.3976	20.9778	20.1671	18.1956
Gh_A01G1246	0	0	0	0	0	0	0	0	0
Gh_A01G1247	129.427	142.105	162.104	183.462	180.383	171.39	153.322	152.772	184.058
Gh_A01G1248	0	0	0	0	0	0	0	0	0
Gh_A01G1249	5.15306	6.0589	6.16861	5.67336	5.8761	5.56703	5.1437	6.03037	6.391
Gh_A01G1250	0	0	0	0	0	0	0	0	0
Gh_A01G1251	14.8725	12.1723	14.5114	13.4746	12.0111	12.6734	11.4819	11.0803	13.6913
Gh_A01G1252	0.0664445	0.194009	0.206709	0.293007	0.193532	0.130434	0.244006	0.173786	0.124026
Gh_A01G1253	0.122796	0.418307	0	0.649808	0.357666	0.723164	0.338211	0.535291	0.229213
Gh_A01G1254	21.0942	25.4722	26.1055	30.5717	29.5173	31.5609	30.1868	26.2423	26.7951
Gh_A01G1255	0	0	0	0	0	0	0	0	0
Gh_A01G1256	9.7009	8.89556	10.143	12.0205	9.65206	9.99381	11.4088	8.66729	9.57769
Gh_A01G1257	1.20425	0.651157	0.83254	1.53414	1.55893	1.31333	2.08835	1.04991	0.999053
Gh_A01G1258	15.2181	14.2517	16.9743	16.2353	20.0049	14.5776	17.0922	15.9121	16.3995
Gh_A01G1259	6.59979	6.11394	6.51417	3.92725	5.71289	4.60474	4.1611	4.85272	5.04644
Gh_A01G1260	27.7168	25.7147	24.5702	22.5132	20.8336	21.2372	22.3681	21.5142	20.2774
Gh_A01G1261	14.8201	12.8308	12.8726	12.7259	15.0531	13.0473	13.1574	13.0059	13.5011
Gh_A01G1262	0.419952	0.980964	0.609688	0.370381	0.652366	0.329754	0.616881	0.0732259	0.7055
Gh_A01G1263	9.57732	9.05088	8.00944	9.45498	10.5284	9.03648	8.79276	10.0468	10.0343
Gh_A01G1264	0.576291	0.93483	1.79285	2.20248	2.05156	1.31983	2.46905	2.67963	2.33071
Gh_A01G1265	3.94099	3.31938	1.88622	3.47579	2.64896	2.60358	3.61815	3.9645	2.61715
Gh_A01G1266	0.266183	0.287859	0.276033	0.130424	0.258436	0.203206	0.244378	0.283639	0.303637
Gh_A01G1267	8.06372	7.03972	8.3621	5.6895	7.97136	7.38708	7.44802	7.24328	7.93643
Gh_A01G1268	8.7187	10.1358	10.9389	9.18473	7.9424	8.55761	8.77033	8.35202	8.86555
Gh_A01G1269	1.02115	1.49081	1.32367	1.01319	1.36321	1.37813	2.22655	1.33541	1.90609
Gh_A01G1270	15.1646	14.4702	14.0298	17.4394	23.3118	32.6144	36.9898	35.1914	40.864
Gh_A01G1271	2.32032	1.68174	1.58705	2.35121	2.01312	1.64751	1.17843	0.903865	1.61266
Gh_A01G1272	19.5785	17.2325	17.8475	14.1506	15.7833	12.0365	12.6212	13.3103	13.754
Gh_A01G1273	1.54186	2.12596	1.99865	2.26644	0.873242	1.26115	2.12334	1.34425	1.79879
Gh_A01G1274	3.37123	3.41511	3.28194	8.91988	6.01183	6.55036	8.46406	7.67782	9.24655
Gh_A01G1275	0	0	0	0	0	0	0	0	0
Gh_A01G1276	0.72627	2.2216	0.753145	1.46409	1.10806	0.101836	1.33355	1.53774	0.774666
Gh_A01G1277	76.9762	71.8497	72.9544	69.4202	69.5287	56.5107	62.7055	67.3857	63.5982
Gh_A01G1278	5.68868	6.78342	6.32892	4.35266	4.82815	4.08599	3.87377	3.9414	3.77979
Gh_A01G1279	218.632	185.735	231.827	131.274	118.927	107.438	142.499	136.836	138.647
Gh_A01G1280	11.2589	8.16805	8.91816	9.34359	8.10761	9.29738	9.15414	8.22216	9.61615
Gh_A01G1281	8.23967	7.26899	7.70274	6.69429	5.71418	6.37433	5.1425	6.01586	5.22778
Gh_A01G1282	1.67364	1.68926	1.67129	0.765375	1.05319	1.09514	0.711359	1.37807	1.33061
Gh_A01G1283	49.4797	50.4561	49.5009	36.9393	37.4748	34.6609	43.0703	45.2862	38.9941
Gh_A01G1284	3.00028	2.92014	3.94098	4.05739	1.74777	3.14117	4.77446	3.83643	4.29361
Gh_A01G1285	10.5976	12.0601	13.9767	3.88246	5.22373	4.53412	5.08926	5.06982	5.07222
Gh_A01G1286	1.08834	1.16113	1.15032	1.27368	1.44275	1.25312	1.46035	1.49627	1.89478
Gh_A01G1287	10.0705	10.2511	7.47304	12.3855	11.8405	9.24961	9.92407	10.713	10.7785
Gh_A01G1288	11.8705	11.5534	12.1029	9.85347	10.0723	8.76286	10.257	11.0884	8.56514
Gh_A01G1289	3.60182	3.13168	2.58967	4.10848	3.59024	3.9595	4.76174	4.43814	4.52696
Gh_A01G1290	5.74868	6.99391	5.9614	4.64759	4.88369	5.87757	5.27776	4.38542	7.37726
Gh_A01G1291	0.909718	0.917616	1.03772	1.24726	1.29274	1.27442	1.29076	1.18969	1.22726
Gh_A01G1292	0.537233	0.717097	0.541195	0.785184	0.789846	0.482109	0.746882	0.521908	0.587358
Gh_A01G1293	1.88139	1.67854	1.74777	1.03707	1.5983	1.46191	1.58333	1.36688	1.60958
Gh_A01G1294	173.271	148.731	148.507	478.871	418.426	493.146	444.252	516.834	432.168
Gh_A01G1295	5.94418	5.50771	5.671	3.81656	4.47842	3.03386	3.23069	3.06795	3.01797
Gh_A01G1296	41.3736	43.2983	41.328	39.0119	38.4825	39.6499	38.3499	39.5424	38.3102
Gh_A01G1297	1.06939	0.743447	1.10896	0.673685	1.03826	0.449842	1.68306	0.799143	1.28323
Gh_A01G1298	1.22796	1.43419	1.01872	0.86641	0	0	0.225474	0	0
Gh_A01G1299	1.49245	0	0	0.877518	0.966004	0.244145	0.456729	0.216861	0.464303
Gh_A01G1300	0.453313	0.397084	0.752139	0.319843	0.484131	0.266962	0.332943	0.316172	0.169232
Gh_A01G1301	0	0	0	0	0	0	0	0	0
Gh_A01G1302	0	0	0	0	0	0	0	0.021144	0
Gh_A01G1303	14.4615	14.5998	16.4404	7.88243	6.58426	9.74207	8.86498	8.96662	10.3952
Gh_A01G1304	0	0	0	0	0	0	0	0	0
Gh_A01G1305	2.71763	2.51111	2.56847	2.12378	2.40473	1.85706	1.9581	2.8192	1.22003
Gh_A01G1306	0	0	0	0	0	0	0	0	0
Gh_A01G1307	0	0	0	0	0	0	0	0	0
Gh_A01G1308	0	0	0	0	0	0	0	0	0
Gh_A01G1309	4.40643	3.61042	3.70688	2.95438	2.92488	2.31697	2.43553	2.58726	2.03529
Gh_A01G1310	6.79524	5.26705	5.83504	4.50163	4.50776	5.37197	5.02474	5.62946	5.33765
Gh_A01G1311	1.5764	3.1866	3.01796	4.38485	5.1802	2.26139	4.89842	3.27732	2.71617
Gh_A01G1312	3.16764	2.84217	3.49016	3.71042	2.01826	3.10911	2.77183	3.88359	3.04877
Gh_A01G1313	8.68461	9.17202	7.24949	6.24709	6.15943	6.43845	6.89878	6.30963	5.97846
Gh_A01G1314	0.0923895	0.134883	0.0479041	0.20371	0.134551	0.0906825	0.254463	0	0.172456
Gh_A01G1315	6.29819	7.44646	8.67909	2.94513	3.89874	4.0244	3.10456	3.27985	2.48539
Gh_A01G1316	2.49038	2.5366	3.00294	3.11584	3.5425	3.75182	2.71174	2.87811	3.29725
Gh_A01G1317	3.88663	3.59978	2.92532	3.84251	3.04315	3.16876	3.39558	2.65068	3.5104
Gh_A01G1318	2.39915	2.74116	2.48792	3.15093	3.56993	2.25244	2.77721	2.93288	2.99363
Gh_A01G1319	0.265778	1.03472	0.826838	0	1.03217	0.260867	0.244006	0.46343	0
Gh_A01G1320	102.288	105.722	111.685	125.485	102.899	116.074	110.631	114.954	137.841
Gh_A01G1321	82.8836	83.291	84.9246	51.4802	42.0499	41.809	53.74	54.579	47.5523
Gh_A01G1322	11.154	11.6911	13.2027	15.9399	15.7737	17.0874	16.237	15.4915	17.1521
Gh_A01G1323	1.21543	0.525761	0.560178	0.992552	0.786699	0.927865	0.537266	0.745681	1.09235
Gh_A01G1324	141.006	140.347	126.471	6.3231	5.44916	5.5345	9.35663	10.1058	7.20406
Gh_A01G1325	6.87465	7.28579	7.52509	4.9179	5.85878	6.22282	7.78417	5.72719	5.91713
Gh_A01G1326	1.70298	1.83508	1.3245	2.30658	1.94866	1.55212	2.51272	1.80287	1.64617
Gh_A01G1327	21.8612	20.2134	16.7192	17.8346	20.1636	13.1426	20.823	15.724	18.3629
Gh_A01G1328	25.1135	25.8546	20.7778	20.47	17.2527	20.2002	22.0574	21.2625	21.7463
Gh_A01G1329	0.0664445	0	0.206709	0	0	0	0	0	0.0620131
Gh_A01G1330	65.3123	65.9887	66.6972	61.4889	59.7543	54.9675	63.0938	59.9157	58.1042
Gh_A01G1331	6.36271	6.75971	7.7598	5.45358	5.52496	5.98127	6.00604	5.7035	5.72927
Gh_A01G1332	0.333364	0.367721	0.322653	0.529225	0.258929	0.283577	0.469285	0.348767	0.560036
Gh_A01G1333	0.230669	0.124726	0.372095	0.135627	0.124419	0.125781	0.282363	0.156415	0.239205
Gh_A01G1334	5.09465	4.99585	5.28316	3.46286	3.9794	3.5154	3.46402	3.64019	3.25333
Gh_A01G1335	2.37828	3.16757	2.8557	4.0847	3.15977	3.80866	4.48184	3.81956	2.80379
Gh_A01G1336	0	0	0	0	0	0	0	0	0
Gh_A01G1337	0.0862302	0.363683	0.417298	0.380258	0.558136	0.564246	0.369443	0.601429	0.295091
Gh_A01G1338	0	0	0	0.0961326	0	0	0	0	0
Gh_A01G1339	15.4981	15.0275	16.0716	9.04397	13.35	12.7527	9.36088	10.6672	10.8212
Gh_A01G1340	60.0176	59.7634	55.9372	70.4208	69.1383	68.535	67.6285	67.0102	73.7247
Gh_A01G1341	4.95162	4.4023	3.97457	3.40132	3.28204	3.52827	3.47506	3.71511	2.9328
Gh_A01G1342	0	0	0	0	0	0	0	0	0
Gh_A01G1343	5.10352	4.39248	4.81124	3.90591	3.72647	4.05705	4.37566	4.33911	3.97585
Gh_A01G1344	5.91919	5.44103	8.86632	4.93046	4.15054	6.13259	5.4343	3.72708	3.98986
Gh_A01G1345	8.99636	7.27914	9.10445	8.508	8.83975	9.25569	8.65744	7.08737	8.09288
Gh_A01G1346	0	0.131136	0.13972	0.118831	0	0.132245	0	0	0.125749
Gh_A01G1347	12.497	15.6623	13.5512	13.186	14.6818	11.538	14.0928	12.8854	14.0602
Gh_A01G1348	1.45513	3.11579	2.81676	14.716	17.4243	16.7581	18.614	18.4376	17.293
Gh_A01G1349	378.53	399.597	357.024	981.735	796.91	934.976	1052.43	1021.78	927.024
Gh_A01G1350	0	0.199826	0.15968	0	0	0.0503791	0.0471228	0.0447492	0.143713
Gh_A01G1351	0	0	0.19855	0.0562882	0.619641	0.438497	0.175781	0.500779	0.357391
Gh_A01G1352	30.4885	30.9884	29.0373	28.5193	28.4971	23.717	29.4264	22.5536	23.0825
Gh_A01G1353	2.55087	2.42736	2.59609	1.85668	1.50991	1.88013	2.12426	2.14127	2.33649
Gh_A01G1354	1.33295	1.58564	1.53586	1.30623	2.7321	1.30832	1.35973	1.42036	1.79696
Gh_A01G1355	44.4777	50.3562	58.7142	46.3843	44.3678	55.1538	44.6991	51.4371	55.4054
Gh_A01G1356	2.51246	3.21519	3.61865	3.40591	4.69798	3.37939	4.1007	3.85358	4.82007
Gh_A01G1357	0.827565	0.80546	0.762833	0.648781	1.16058	0.631769	1.18187	1.04217	0.858191
Gh_A01G1358	1.06995	1.18022	0.887635	0.754923	0.831048	1.1202	1.24425	0.559694	1.13174
Gh_A01G1359	4.57441	3.22402	4.25295	4.03444	4.44126	4.18024	4.12727	3.91937	3.82767
Gh_A01G1360	81.8501	75.0462	82.9588	104.813	86.8079	111.875	93.3116	91.2008	103.031
Gh_A01G1361	839.518	977.496	1396.59	654.273	524.732	636.419	746.177	879.687	1042.34
Gh_A01G1362	1.20188	1.504	1.3057	1.41335	1.05577	1.68525	2.52211	1.8961	0.801231
Gh_A01G1363	0.0522959	0	0.0542311	0.0461229	0	0	0	0	0
Gh_A01G1364	0	0	0	0	0	0	0	0	0
Gh_A01G1365	0	0	0	0	0	0	0	0	0
Gh_A01G1366	11.3699	0	0	11.3157	0	0	0	0	0
Gh_A01G1367	36.9034	32.7056	28.9351	78.9427	81.8539	52.4182	78.595	69.8405	49.5632
Gh_A01G1368	13.5446	16.3895	11.0089	16.4659	17.7708	16.8875	13.7794	16.596	14.6913
Gh_A01G1369	1.85298	1.06087	0.226064	1.63425	1.05826	0.534925	1.90133	1.23538	0.610376
Gh_A01G1370	83.594	90.5332	85.8825	69.4242	67.06	65.0737	73.6926	74.3302	78.4328
Gh_A01G1371	154.337	159.71	145.84	113.111	120.366	124.266	124.989	128.536	125.834
Gh_A01G1372	0	0.203049	0.540853	0	0.101275	0.409534	0	0.181884	0.292062
Gh_A01G1373	0	0	0	0	0	0	0	0	0
Gh_A01G1374	8.18388	8.89781	8.7351	9.36561	8.68211	9.01227	8.86956	8.94486	9.87361
Gh_A01G1375	0.716174	0.506941	0.742674	0.459372	0.75854	1.21417	1.25524	1.02172	1.033
Gh_A01G1376	1.35505	0.359687	0.574849	0.814838	1.25581	1.45092	0.904758	0.966582	1.32216
Gh_A01G1377	12.1876	10.3195	9.01137	8.5317	10.2941	7.72461	7.97796	10.8162	10.5586
Gh_A01G1378	1.32462	2.08553	1.57564	1.44315	2.2317	1.6443	1.71686	1.39262	1.23628
Gh_A01G1379	11.0667	8.96458	4.79387	10.0693	9.55455	3.09368	7.94164	7.23628	2.41874
Gh_A01G1380	11.2039	8.77687	5.38415	20.7267	16.184	5.90075	21.4502	17.5108	7.6512
Gh_A01G1381	26.1578	22.1207	20.479	21.8784	22.0999	18.3972	20.5161	18.3651	17.1054
Gh_A01G1382	0.395955	0.867103	1.33447	1.22226	1.2494	2.13752	1.90847	1.38083	1.01626
Gh_A01G1383	2.65498	2.18652	3.1768	2.34159	2.37942	1.8041	4.68748	2.84887	1.90609
Gh_A01G1384	15.225	16.7854	18.8622	17.2304	21.1917	20.7625	14.4726	16.9152	19.4911
Gh_A01G1385	0.952235	0.926801	0.740603	4.40912	3.92921	2.10294	3.93403	2.59435	2.33291
Gh_A01G1386	1.77367	1.55014	1.91438	0.319246	0.386582	0.177643	0.265857	0.252465	0.270266
Gh_A01G1387	39.8286	37.1258	29.9898	17.951	21.6093	18.8996	18.8879	20.4897	19.4061
Gh_A01G1388	2.48397	2.48296	1.39237	7.81568	7.69127	11.5973	7.58107	6.20419	7.20554
Gh_A01G1389	14.1782	14.2146	16.9138	15.9834	15.0076	13.6024	15.5614	17.0081	17.1129
Gh_A01G1390	0.0619866	0.0603309	0	0.0546696	0	0.0608413	0	0	0
Gh_A01G1391	2.40717	2.29602	2.09684	2.03811	2.75779	2.36269	2.34258	2.30852	3.10035
Gh_A01G1392	60.2528	64.4319	53.5852	47.8093	48.9385	46.4121	47.7087	47.0055	48.6819
Gh_A01G1393	4.28178	4.81857	4.57897	6.3726	6.88528	6.69799	5.52799	4.5496	5.61967
Gh_A01G1394	0	0	0	0.0406451	0	0.0452335	0	0	0
Gh_A01G1395	0	0	0	0	0	0	0	0	0
Gh_A01G1396	0	0	0	0	0	0	0	0	0
Gh_A01G1397	14.7783	15.2394	14.5015	13.7593	18.0935	13.3916	16.1197	14.7637	15.6723
Gh_A01G1398	3.88036	2.93744	3.4278	3.80258	2.23254	3.6676	3.69443	2.8192	3.08504
Gh_A01G1399	60.8511	56.5281	61.6656	16.1116	14.6782	17.1884	22.3234	21.0891	16.2265
Gh_A01G1400	6.35219	6.11532	4.15282	5.05432	4.89362	3.99842	5.07115	4.69532	5.99298
Gh_A01G1401	19.1476	21.6048	17.5718	15.7666	16.9451	15.0517	15.3234	13.2958	18.6613
Gh_A01G1402	19.1505	19.5195	16.2626	16.4023	17.7147	16.7246	16.2896	16.9152	17.4042
Gh_A01G1403	15.1227	13.4409	15.178	116.307	106.838	133.78	84.1068	83.6433	93.3529
Gh_A01G1404	78.0515	80.8678	83.397	94.1791	111.441	94.199	90.1499	91.5486	93.1655
Gh_A01G1405	4.24083	4.23074	3.5182	3.36622	3.60272	3.64216	2.62806	4.25191	2.86955
Gh_A01G1406	474.892	539.434	527.079	385.164	412.593	397.452	359.824	362.555	375.072
Gh_A01G1407	20.0947	19.6806	19.2705	15.0004	14.5559	16.6938	16.1931	15.707	15.6386
Gh_A01G1408	15.8742	16.938	13.657	9.43731	14.2705	7.96357	7.9886	9.73905	12.7304
Gh_A01G1409	29.8828	34.5744	31.6937	30.5539	33.6737	32.8644	31.8787	30.7612	32.4074
Gh_A01G1410	7.0552	6.1244	6.12984	3.86798	3.33236	4.63216	4.33275	3.03393	4.98299
Gh_A01G1411	0.0538939	0	0.0558881	0	0	0	0	0	0.150899
Gh_A01G1412	18.76	18.307	16.792	13.9766	14.3315	13.6162	15.0023	11.1907	14.4678
Gh_A01G1413	1.44008	1.22323	1.08608	1.33937	1.22022	1.28497	1.4423	1.14138	1.27072
Gh_A01G1414	11.4128	11.304	11.6263	11.7235	10.1681	10.8066	11.1559	11.2963	12.5314
Gh_A01G1415	4.22613	4.74894	4.70124	3.28678	3.54361	3.35615	3.06868	3.11507	3.012
Gh_A01G1416	21.4513	23.8704	27.4167	18.6179	19.3014	21.3902	20.1958	19.5954	19.2555
Gh_A01G1417	0.606306	0.196704	0.733531	0.0891229	0.19622	0.0991839	0.278319	0.3524	0.0943116
Gh_A01G1418	5.49397	4.52458	4.14347	3.38844	4.58804	3.20531	3.17449	2.78012	2.61757
Gh_A01G1419	11.5631	12.1816	12.0808	10.8475	10.2385	10.5206	10.3773	10.7608	11.1759
Gh_A01G1420	0.796342	0.704611	0.850834	0.361812	0.234292	0.307914	0.42094	0.462853	0.180177
Gh_A01G1421	0.150402	0.146384	0.4679	0.132648	0	0	0.276162	0.524502	0
Gh_A01G1422	5.59331	5.91175	4.25958	5.9351	5.93962	6.09043	6.13807	5.5241	5.99516
Gh_A01G1423	6.33608	6.70309	6.40729	6.90712	6.57196	5.6396	6.06995	6.3818	6.64811
Gh_A01G1424	0.223266	0.239032	0.208375	0.295367	0.260121	0.131484	0.225474	0.116791	0.0416751
Gh_A01G1425	60.8664	76.1899	62.944	20.0229	19.8182	18.3821	17.7506	19.4701	18.9252
Gh_A01G1426	44.1676	46.6535	47.2813	39.0547	42.8267	45.0318	43.5881	42.9347	40.6894
Gh_A01G1427	4.46349	4.84643	4.71575	3.13236	3.07544	2.97957	3.20558	3.22194	3.35952
Gh_A01G1428	1.56466	2.04499	1.80799	1.30111	1.82294	2.01842	1.72378	1.63695	2.08616
Gh_A01G1429	0.554337	0.231227	0.246364	0.279373	0.76886	0.777278	0.654334	0.41425	0.665186
Gh_A01G1430	0	0	0	0	0	0	0	0	0
Gh_A01G1431	5.79982	5.1073	4.97623	5.48058	5.02769	4.37115	4.97607	5.89925	5.09081
Gh_A01G1432	3.27563	4.65958	3.65813	3.1112	3.66956	3.46242	2.77596	2.85581	3.5275
Gh_A01G1433	0	0	0	0	0	0	0	0	0
Gh_A01G1434	6.6094	4.59984	4.34822	5.32779	6.24453	5.65021	4.63254	5.01879	6.10227
Gh_A01G1435	2.7264	2.96213	3.28754	3.63482	2.83172	4.97864	3.20158	2.8192	3.66891
Gh_A01G1436	2.69839	4.64229	2.40412	4.10611	3.45008	2.29415	3.12284	2.02121	2.8554
Gh_A01G1437	0	0	0	0	0	0	0	0	0
Gh_A01G1438	0	0	0	0	0	0	0	0	0
Gh_A01G1439	15.8199	16.9952	14.6255	15.5321	11.5196	12.0119	6.71391	11.7105	10.7951
Gh_A01G1440	0.620149	1.98321	1.19432	2.50032	4.21469	4.86952	2.27739	2.47163	2.64589
Gh_A01G1441	0.206402	0.803556	1.49828	0.364077	0.200394	0.405177	0.378988	0.359898	0.192636
Gh_A01G1442	0.674845	0.65682	0.349908	0.0743983	0.0819004	0.165594	0.309781	0.220633	0
Gh_A01G1443	39.4603	46.6569	51.8779	14.7423	6.60747	14.9417	19.073	16.4468	12.4248
Gh_A01G1444	0	0	0	0	0	0	0	0	0
Gh_A01G1445	0	0	0	0	0	0	0	0	0
Gh_A01G1446	9.57491	11.6081	9.75502	6.88909	8.39922	8.16142	6.55436	7.76195	7.60372
Gh_A01G1447	0.537074	0.849434	0.41771	0.414468	0.586622	0.85662	0.801251	0.17559	0.313284
Gh_A01G1448	0.190214	0.61711	0.0657507	0.559203	0.307795	0.124466	0.407474	0.276392	0.29588
Gh_A01G1449	0.268537	0.261364	0.139237	0.355258	0.13036	0.131788	0.308173	0.35118	0.125314
Gh_A01G1450	0	0.726291	1.16075	0.329069	0.724503	0.732435	1.71273	0.325292	0.696455
Gh_A01G1451	1.63959	0	0.566753	1.20504	0.795933	0	2.50879	0.476484	0.25504
Gh_A01G1452	0	0	0	0	0	0	0	0	0
Gh_A01G1453	0	0	0	0	0	0	0	0	0
Gh_A01G1454	12.4341	12.589	10.8583	10.9324	10.0165	9.59723	10.4613	10.4377	9.70062
Gh_A01G1455	6.22926	6.638	6.22996	5.40709	5.73718	5.41333	5.78678	6.01047	5.44614
Gh_A01G1456	3.06001	2.66144	2.66688	2.03846	2.84453	1.34198	1.94263	2.92326	2.18752
Gh_A01G1457	9.96888	8.71148	6.00257	5.24693	6.7647	5.78664	4.87135	4.4858	5.80251
Gh_A01G1458	0.149821	0.255183	0.194206	0.0991019	0	0.0367632	0.0687738	0	0.0699144
Gh_A01G1459	1.06648	0.798459	0.552973	0.10853	0.477896	0.603911	0.338926	0.464899	0.344546
Gh_A01G1460	16.0081	14.521	16.6668	12.989	13.0554	11.6271	13.0507	13.7331	14.1038
Gh_A01G1461	1.20401	1.808	2.1404	1.48665	1.23577	1.08047	1.80019	1.34962	1.6053
Gh_A01G1462	7.79576	6.94813	6.63088	7.41631	8.67441	8.12458	6.63443	7.33119	8.09334
Gh_A01G1463	8.79096	10.2073	8.57247	4.73357	4.88147	4.63216	3.48319	4.43721	3.85763
Gh_A01G1464	7.82686	10.5147	9.03101	8.26412	9.84666	11.1447	10.0195	10.7642	9.77411
Gh_A01G1465	18.3122	17.5836	18.1879	14.0427	14.8444	13.903	15.5536	14.3718	14.1713
Gh_A01G1466	1.97306	2.30444	2.38709	2.20421	1.66022	3.09857	1.99258	1.66285	1.47318
Gh_A01G1467	0.25445	0.123827	0.0659663	0.0561036	0.247044	0.124874	0.233606	0.221839	0
Gh_A01G1468	7.26526	8.8542	8.50555	9.91445	10.7121	10.2164	9.82359	9.6736	11.4437
Gh_A01G1469	9.65403	10.8862	11.1452	9.09312	9.55504	9.04634	8.89187	8.97513	9.46214
Gh_A01G1470	8.12168	8.19752	6.47262	16.5147	11.0248	16.7552	16.7078	16.3251	15.7917
Gh_A01G1471	4.65643	4.02849	5.36526	0.912619	0.502322	2.03129	1.1875	2.93197	0.724313
Gh_A01G1472	43.654	42.5518	45.6772	21.9098	24.5009	23.0965	21.4832	24.7442	20.1266
Gh_A01G1473	12.2401	11.9131	12.873	7.0437	7.12185	5.41052	7.89007	6.50875	7.37276
Gh_A01G1474	0	0	0	0	0	0	0	0	0
Gh_A01G1475	52.5958	53.0443	51.6068	42.9379	45.7186	43.6936	43.5625	44.823	44.7172
Gh_A01G1476	0.669027	0.45581	0.763162	0.413039	0.389733	0.197	0.307111	0.349969	0.249763
Gh_A01G1477	1.05093	0.944178	0.838322	0.85558	0.941854	0.476083	0.593748	0.740039	0.943116
Gh_A01G1478	5.27457	4.32311	6.04551	3.78142	3.98304	3.33031	4.38939	4.32964	4.4334
Gh_A01G1479	1.83297	1.81767	1.43456	1.64711	1.8132	1.49359	1.58756	2.08048	1.93667
Gh_A01G1480	1.1371	1.21913	1.24366	1.21442	1.34551	1.52591	1.1826	1.37862	1.45924
Gh_A01G1481	12.4215	11.6618	12.2542	7.90139	8.21788	7.76838	8.67914	8.96074	8.66919
Gh_A01G1482	29.1546	25.1444	22.7019	23.9745	20.751	23.5241	24.0039	26.6844	24.8862
Gh_A01G1483	18.7955	17.619	17.2455	22.077	19.7621	16.0678	20.2775	20.0113	23.2007
Gh_A01G1484	3.09425	3.25579	2.94858	3.7616	3.32897	3.28333	3.07111	5.03081	3.35619
Gh_A01G1485	14.8545	15.0478	14.9719	13.1345	16.041	15.2123	16.3165	13.9749	13.8992
Gh_A01G1486	18.1802	16.4357	19.0765	17.9989	16.7441	16.3631	17.8124	18.6694	15.3581
Gh_A01G1487	6.16785	7.92644	7.38965	2.64068	3.25579	2.46858	2.85878	3.28906	2.73853
Gh_A01G1488	0	0	0	0	0	0	0	0	0
Gh_A01G1489	1.86209	2.07544	1.65069	1.93366	2.4494	1.9456	2.48161	1.88528	2.01821
Gh_A01G1490	11.2656	12.7921	10.7089	14.0757	20.5081	11.9789	14.5085	17.188	14.4571
Gh_A01G1491	0	0	0	0	0	0	0	0	0
Gh_A01G1492	4.29733	4.34819	3.88275	3.90265	3.55261	4.4685	3.51561	4.8965	4.48725
Gh_A01G1493	23.5819	23.4126	25.5995	25.0414	24.8864	31.584	25.2705	24.6164	28.2659
Gh_A01G1494	2.59369	2.07892	2.42597	1.61472	1.77755	1.9218	2.4746	2.12825	1.94606
Gh_A01G1495	1.97546	2.12869	3.14599	2.8623	3.49342	3.53167	2.5909	2.21435	2.50217
Gh_A01G1496	6.16021	6.27584	6.38816	6.34703	6.37219	7.17656	6.76555	6.02321	6.60909
Gh_A01G1497	0.960485	0	0.199205	0.169422	0.373012	0.188548	0.176361	0	0.179285
Gh_A01G1498	0.0479057	0	0	0	0	0	0	0.0417659	0
Gh_A01G1499	3.01806	2.47118	1.98713	2.2393	2.74417	2.49209	2.41897	2.33889	2.32496
Gh_A01G1500	2.70408	3.55301	3.29487	3.99469	3.8068	3.91483	3.78592	4.06672	4.92129
Gh_A01G1501	5.09075	4.98942	4.24545	5.36896	4.42412	4.33279	4.1181	4.09689	4.08672
Gh_A01G1502	0.503217	0.108839	0.92771	0.295878	0.271428	0.274399	0.307996	0.779951	0.365288
Gh_A01G1503	2.04229	2.66926	3.20705	2.39305	2.20946	1.97592	2.08928	2.13666	1.68825
Gh_A01G1504	17.2054	16.1223	16.4185	42.3754	41.8059	39.2544	42.3885	44.2029	41.127
Gh_A01G1505	75.7437	74.2007	70.5895	137.038	119.461	163.643	112.359	112.338	116.166
Gh_A01G1506	16.8466	14.8792	17.0658	16.3477	15.6415	16.4929	16.1823	17.1795	17.5015
Gh_A01G1507	5.48777	5.49271	4.45984	3.12368	2.92853	2.33028	3.09082	2.42615	2.54272
Gh_A01G1508	14.4968	11.1392	10.8511	8.60387	10.7943	6.4191	8.35583	7.36476	8.85046
Gh_A01G1509	0.746223	0.726291	1.03178	0.438759	0.241501	0.244145	0	0.216861	0.696455
Gh_A01G1510	0.746223	0.683568	0.819355	0.309712	0.255707	0.344675	0.282097	0.382697	0.573551
Gh_A01G1511	54.0875	51.0242	55.514	38.2741	42.5949	35.0552	41.0049	41.2869	36.6591
Gh_A01G1512	2.40937	2.09817	2.49853	1.00656	1.3543	1.49359	1.51347	2.10058	2.13033
Gh_A01G1513	1.03602	0.779176	1.17202	1.74439	1.28019	1.57154	1.38349	1.64225	1.14273
Gh_A01G1514	4.07198	3.38039	3.60168	11.1965	12.0929	6.81798	9.12612	12.5298	8.49503
Gh_A01G1515	0	0	0	0	0	0	0	0	0
Gh_A01G1516	2.13728	1.17878	1.08356	1.63367	2.1673	0.209779	1.984	1.0145	1.06386
Gh_A01G1517	0.0231525	0.135205	0.0240092	0.142937	0	0.159073	0.0212559	0	0.12965
Gh_A01G1518	4.58233	5.12418	3.74085	5.46023	4.73294	4.40197	5.23632	6.20507	5.14117
Gh_A01G1519	6.38382	5.19806	5.49506	5.55667	5.06373	3.0715	5.51611	8.65767	9.96904
Gh_A01G1520	0	0.032446	0	0	0	0	0	0	0
Gh_A01G1521	12.1585	13.3129	14.0503	10.7803	11.2709	11.2673	12.5578	13.9268	11.7701
Gh_A01G1522	1.39036	1.47624	0.851975	1.25411	1.0431	0.713349	0.928335	0.688729	0.973222
Gh_A01G1523	9.00345	10.676	10.1914	13.5886	15.5129	18.421	13.0392	17.3574	13.3738
Gh_A01G1524	1.99262	1.73525	2.39262	1.8499	2.44373	1.23524	1.44425	2.56014	2.447
Gh_A01G1525	2.12794	3.04574	2.20668	1.87676	2.91671	1.35146	1.49395	1.52782	1.8692
Gh_A01G1526	4.87482	6.45268	5.20686	5.28826	4.82759	4.44982	5.32583	4.12255	5.36865
Gh_A01G1527	24.4214	23.7142	23.3073	23.9513	27.2152	27.873	24.8287	22.8896	23.2665
Gh_A01G1528	0.340881	0.359424	0.353494	0.275589	0.220639	0.111527	0.234717	0.297192	0.212098
Gh_A01G1529	44.2361	37.5154	25.485	61.8299	30.6417	172.405	81.6997	95.1761	70.2584
Gh_A01G1530	3.35574	3.59521	3.43741	2.43096	2.38261	2.15224	2.38471	2.08592	2.52945
Gh_A01G1531	45.0122	43.6588	32.6744	116.906	107.145	156.003	97.0421	106.363	109.226
Gh_A01G1532	15.3554	14.7938	16.354	12.5363	12.2894	14.3589	13.6689	16.282	13.7503
Gh_A01G1533	2.54007	3.20863	3.81098	2.57389	3.09579	1.90964	2.18314	2.87417	2.21934
Gh_A01G1534	12.289	11.9607	11.5022	9.19244	8.95702	7.67262	9.60125	8.96413	8.28162
Gh_A01G1535	8.98969	8.74957	8.67331	7.02529	8.06514	7.31576	6.68619	7.53991	8.01842
Gh_A01G1536	0.293967	0	0.457266	0.259267	0.142705	0	0	0	0
Gh_A01G1537	5.14442	3.43338	2.7436	3.889	2.42599	4.32803	4.99288	0.640727	1.64617
Gh_A01G1538	0	0	0	0	0	0	0	0	0
Gh_A01G1539	8.7433	9.32022	9.49858	8.88628	10.51	11.851	10.0147	9.51026	10.6471
Gh_A01G1540	2.57032	3.38936	1.71963	3.80258	4.10552	2.60421	2.89262	4.26494	2.55367
Gh_A01G1541	4.72185	5.05787	4.92393	3.80387	3.62399	4.05204	4.32293	4.12818	3.81606
Gh_A01G1542	27.6118	29.2993	28.803	24.3525	24.2304	23.293	23.4749	23.5388	24.0929
Gh_A01G1543	14.7871	15.474	15.7535	12.2693	13.4083	13.3237	13.5449	12.9213	15.2785
Gh_A01G1544	0.71564	0.232175	0.494747	0.385712	0.424606	0.429255	0.584014	0.485272	0.333956
Gh_A01G1545	0.279498	0.36271	0.193227	0.472469	0.587952	0.525806	0.299369	0.182757	0.391286
Gh_A01G1546	2.3491	2.54039	4.51115	2.07181	3.29438	1.96411	1.43777	2.579	1.62402
Gh_A01G1547	12.3527	13.1009	13.2971	12.0196	13.916	13.9365	13.5596	13.4912	14.1604
Gh_A01G1548	4.85045	4.20211	4.75356	5.07707	4.60577	4.81315	4.50204	4.6935	5.4224
Gh_A01G1549	3.39098	3.50668	3.39658	3.05868	3.57287	2.83664	3.02475	3.61149	3.16482
Gh_A01G1550	7.61336	9.32227	5.85764	11.155	10.6108	8.07533	8.45527	12.6329	9.28313
Gh_A01G1551	6.37681	5.41417	5.3465	5.74375	6.05948	4.66095	5.60531	4.25837	4.0521
Gh_A01G1552	8.76935	9.37925	9.66013	9.09408	8.7948	9.42707	9.31908	9.63382	8.57424
Gh_A01G1553	3.52455	3.23438	3.48092	1.09538	1.07547	1.18609	1.38678	0.877951	1.00251
Gh_A01G1554	5.19691	5.50771	3.83233	5.09274	4.14864	2.83383	3.28682	4.32948	3.98803
Gh_A01G1555	0	0.0850611	0	0	0	0	0.160472	0.0761945	0.0815668
Gh_A01G1556	2.85321	3.33239	0.789009	3.18745	1.84677	4.85418	2.79411	2.8192	3.1955
Gh_A01G1557	3.46341	3.20726	3.38234	12.159	10.3816	14.2247	9.53906	9.90872	10.168
Gh_A01G1558	27.3827	30.5798	27.6349	23.7863	25.695	22.0596	25.7712	25.8327	25.2996
Gh_A01G1559	5.50591	6.05149	4.97167	8.58883	7.16391	10.7348	9.76589	9.79644	9.12383
Gh_A01G1560	0.225602	0.823411	0.760338	0.547173	0.602349	0.332151	0.362462	0.344204	0.421112
Gh_A01G1561	23.9177	27.023	30.1796	21.242	27.4437	26.4308	26.8722	26.2477	23.7275
Gh_A01G1562	33.038	32.2446	27.9968	10.3315	7.3749	9.61149	7.85595	8.17833	8.02894
Gh_A01G1563	9.11008	10.2765	10.3168	17.8848	15.8764	19.38	16.7276	14.4892	14.657
Gh_A01G1564	0.0636124	0.309567	0.395798	0.0561036	0.185283	0	0.0584014	0.221839	0.11874
Gh_A01G1565	10.3938	11.465	13.8323	13.4448	12.2777	14.2825	16.5401	15.4049	13.9042
Gh_A01G1566	4.10337	5.07903	5.27275	3.89436	2.46831	2.84555	2.74352	3.53858	3.03879
Gh_A01G1567	1.05281	2.34215	1.94959	1.12751	1.09518	0.959547	1.44985	1.11457	1.47389
Gh_A01G1568	0.0710688	0.276682	0.442192	0.501439	1.24201	0.348779	0.782964	0.433723	1.12759
Gh_A01G1569	0	0	0	0	0	0	0	0	0
Gh_A01G1570	0.265778	0.413886	0.22049	0.281287	0.0516084	0.313041	0.585614	0.324401	0.297663
Gh_A01G1571	0	0	0	0.0234727	0	0	0	0	0.0248393
Gh_A01G1572	14.9571	15.2381	14.7596	15.3938	12.8975	16.6905	15.8868	15.9138	16.0337
Gh_A01G1573	5.95176	6.79626	6.31779	7.31583	5.32352	5.28981	6.58285	5.76097	6.12342
Gh_A01G1574	12.7015	12.0802	12.7737	24.254	21.5517	18.5497	20.4342	20.9062	19.8422
Gh_A01G1575	0.0612044	0	0.0317346	1.10659	1.45586	0.991214	1.01143	0.853763	1.22813
Gh_A01G1576	20.3012	20.6344	22.9178	86.6912	83.956	96.3516	90.4777	77.2946	80.9456
Gh_A01G1577	0.351776	0.447728	0.392854	0.381849	0.446625	0.717112	0.397488	0.471832	0.227295
Gh_A01G1578	13.8272	14.043	11.3917	18.3166	17.935	18.1314	19.4181	16.4864	15.5574
Gh_A01G1579	12.2055	11.8108	15.2178	11.4492	9.31579	11.6337	10.6227	9.78005	10.4038
Gh_A01G1580	13.7532	15.5371	16.7452	11.859	14.1874	11.5104	12.9647	11.5623	13.9247
Gh_A01G1581	23.8625	22.5085	24.5658	20.2054	21.1497	20.4886	18.6474	20.3888	22.5944
Gh_A01G1582	16.3542	15.7709	17.4536	14.0366	14.5144	13.7132	13.8861	13.6349	14.1281
Gh_A01G1583	6.29247	6.63477	4.75804	6.59028	5.34566	7.33425	8.06373	7.65755	7.70806
Gh_A01G1584	0	0	0.138757	0.0590055	0	0	0.0614222	0	0.0624408
Gh_A01G1585	2.66775	1.53429	3.3952	2.13895	1.41278	1.42825	3.78514	1.79724	2.1503
Gh_A01G1586	2.76244	3.50785	3.44654	18.3488	29.8166	27.6859	20.725	20.8288	22.8614
Gh_A01G1587	1.1184	1.41982	0.857231	0.771952	1.27469	0.954552	0.758925	0.805485	0.816895
Gh_A01G1588	1.19764	0.23313	0.745175	0.633763	0.232557	0.235103	0.219906	0.208829	0.447107
Gh_A01G1589	18.5465	16.2548	14.5646	14.8089	13.4613	14.9342	12.9357	15.0706	14.5367
Gh_A01G1590	8.81439	8.72687	7.72219	16.4414	17.8042	20.8333	20.4169	21.1109	19.3371
Gh_A01G1591	0	0	0	0	0	0	0	0	0
Gh_A01G1592	14.2961	13.7722	12.7072	11.0646	14.3049	11.741	13.3258	11.3828	12.3215
Gh_A01G1593	45.7521	46.9893	43.3276	64.8649	59.753	71.8332	68.7642	72.3026	69.3151
Gh_A01G1594	4.07484	3.87586	3.69742	6.24839	6.47384	7.09011	6.63183	6.05556	5.96392
Gh_A01G1595	1.05445	1.21785	1.26842	1.43837	1.74721	2.04233	1.51018	1.74055	1.87639
Gh_A01G1596	9.15922	10.8317	9.80453	7.90434	7.07586	8.79666	9.22268	7.98534	8.91604
Gh_A01G1597	6.86161	7.02377	8.21964	7.30373	5.97273	4.87695	5.75645	7.11676	5.41027
Gh_A01G1598	93.6015	98.5465	110.983	301.017	277.02	336.091	277.465	268.764	270.904
Gh_A01G1599	14.0317	13.8255	13.6527	12.0698	9.41854	8.16142	10.8147	10.1189	11.1557
Gh_A01G1600	13.7508	15.6446	13.0225	9.96792	9.44902	10.785	9.3962	10.9483	10.8413
Gh_A01G1601	5.24373	5.1547	5.27463	4.671	5.5493	4.16894	5.53629	4.61739	5.87281
Gh_A01G1602	1.72113	1.18022	1.62256	3.65691	2.96228	2.15005	2.04699	3.10339	3.54125
Gh_A01G1603	8.6942	9.84261	8.63629	6.57828	5.73109	5.16505	5.92347	5.6251	5.42381
Gh_A01G1604	6.67287	5.73056	7.79203	6.72595	5.98867	5.9992	7.20734	7.47984	5.96616
Gh_A01G1605	408.501	315.499	456.45	71.3951	36.297	91.7858	96.5034	87.8883	86.6623
Gh_A01G1606	4.73765	11.5278	9.12406	36.3124	49.7211	36.9795	46.2916	32.8469	39.374
Gh_A01G1607	12.2953	21.2989	14.037	37.9042	55.5256	42.7367	55.9227	37.4691	45.796
Gh_A01G1608	0.613495	0	0	0.676348	0	0	0	0	0
Gh_A01G1609	2.41706	1.46236	1.15163	1.5556	2.72725	1.28238	1.97916	1.93642	2.07295
Gh_A01G1610	0	0	0	0	0	0	0	0	0
Gh_A01G1611	0	0	0	0	0	0	0	0	0
Gh_A01G1612	0	0	0	0	0	0	0	0	0.220827
Gh_A01G1613	2.83328	3.71677	2.68263	2.22722	3.64782	2.96229	2.77082	2.20166	2.81677
Gh_A01G1614	0	0	0	0.077428	0	0	0	0	0
Gh_A01G1615	2.78061	2.49348	1.97633	6.94384	5.36902	6.19444	6.48246	5.6384	6.32753
Gh_A01G1616	0	0	0	0	0	0	0	0	0
Gh_A01G1617	6.10291	8.24494	6.4232	7.87294	7.1634	7.24182	12.0422	8.57672	11.2218
Gh_A01G1618	0.0331655	0.0322796	0.0343927	0	0.0322001	0	0	0.0289149	0.0309536
Gh_A01G1619	0	0	0	0	0	0	0	0	0
Gh_A01G1620	7.3715	7.08851	6.42119	3.19867	3.00592	2.72047	2.51756	2.75065	2.36668
Gh_A01G1621	9.1417	7.95098	7.5638	6.73314	7.12882	7.01596	7.23211	6.23191	6.9436
Gh_A01G1622	9.1448	10.1033	9.48318	11.5531	10.4384	13.2212	12.707	8.51146	13.379
Gh_A01G1623	6.20857	6.92397	6.30418	3.76455	6.02787	2.66606	4.86873	3.94688	4.22516
Gh_A01G1624	0.170191	0	0	0.150102	0.165238	0	0	0	0
Gh_A01G1625	0.819794	0.709242	1.32242	0.883698	0.88437	1.34108	0.669011	0.635312	0.595093
Gh_A01G1626	1.13521	0.904001	1.49828	1.27427	0.701381	1.01294	0.663229	1.07969	1.15582
Gh_A01G1627	32.7078	33.2376	29.2959	33.067	32.4558	29.6587	37.1895	37.3163	36.7051
Gh_A01G1628	40.9593	37.1215	40.0675	62.3769	55.3037	71.9414	74.1423	76.4075	66.8597
Gh_A01G1629	102.914	104.27	106.222	102.882	107.406	100.539	104.662	111.367	113.033
Gh_A01G1630	17.7147	15.5995	19.8281	12.1517	16.5166	13.1095	15.1018	17.1603	13.2528
Gh_A01G1631	0.568673	0.586042	0.693783	0.885083	0.519644	0.623833	0.583511	0.437462	0.905391
Gh_A01G1632	0.894607	1.52375	1.73946	0.690382	0.651426	0.548799	0.821322	0.487469	1.04368
Gh_A01G1633	0.565101	0.550007	0.68368	1.07986	1.18875	0.647103	0.864681	1.3138	0.703217
Gh_A01G1634	71.4904	76.6505	75.0773	316.354	294.851	327.864	328.389	328.888	311.713
Gh_A01G1635	72.552	80.372	82.7339	34.6217	35.2613	35.3978	35.2878	34.2243	31.7612
Gh_A01G1636	13.1932	13.566	15.8382	11.4442	10.9406	11.2432	11.514	12.0165	12.0236
Gh_A01G1637	4.20893	4.67794	3.97044	3.91567	3.77005	3.89129	3.50265	4.14298	4.18165
Gh_A01G1638	4.64183	4.77165	4.86767	4.92188	3.89907	3.22508	4.30946	4.59256	5.11108
Gh_A01G1639	147.481	160.444	151.109	156.757	144.505	157.94	153.461	143.247	143.723
Gh_A01G1640	4.94027	4.98316	3.53958	4.19868	3.83718	4.14368	6.3498	5.6384	5.28145
Gh_A01G1641	0	0	0	0	0	0	0	0	0
Gh_A01G1642	0	0	0	0	0	0	0.0239737	0	0.0731137
Gh_A01G1643	40.773	40.1662	37.8414	49.3177	42.3865	54.6856	44.2219	44.8635	39.9748
Gh_A01G1644	2.84507	2.15373	2.70448	3.06684	2.11006	1.43504	1.85017	1.72252	1.80709
Gh_A01G1645	22.2252	22.8998	21.1707	22.4111	26.2173	25.0121	25.19	22.0907	24.3915
Gh_A01G1646	3.89768	2.61335	2.51496	4.65986	3.11148	3.74065	4.21455	4.00225	3.71857
Gh_A01G1647	12.2159	12.7639	10.805	29.9453	37.1509	27.1544	29.1926	29.9148	28.0001
Gh_A01G1648	0	0	0	0.208678	0	0.232236	0.289633	0.137522	0.8097
Gh_A01G1649	0.0889991	0.129933	0.0922923	0.0784936	0.259226	0.0873547	0.0817084	0.155185	0.0415317
Gh_A01G1650	49.4235	54.3317	52.6642	43.8898	42.6974	43.7662	44.5623	44.3949	45.3649
Gh_A01G1651	5.23137	4.89391	5.63563	6.36086	5.91741	5.88249	5.12923	6.11072	4.74027
Gh_A01G1652	0.336691	0.532508	0.523724	1.11355	1.38929	1.19795	0.618219	1.17416	1.1391
Gh_A01G1653	0.683532	0.358225	0.76335	1.39119	1.58252	1.54824	1.06199	0.962653	1.03053
Gh_A01G1654	7.10153	8.63154	9.23182	9.26004	8.01648	9.80514	8.64105	8.7094	9.16491
Gh_A01G1655	5.09708	4.80091	4.77417	2.57399	3.47209	2.25938	3.62287	3.58373	3.52949
Gh_A01G1656	143.508	134.177	138.97	144.402	140.682	144.552	140.32	139.318	157.775
Gh_A01G1657	12.5762	13.548	12.7629	8.6743	8.1923	7.75448	7.94405	7.16904	7.02243
Gh_A01G1658	1.64877	1.26886	1.55073	0.743983	0.893458	0.413985	0.528036	0.568297	0.608366
Gh_A01G1659	33.8779	23.0921	34.5077	13.6296	21.6115	11.6253	13.8081	13.4404	15.3355
Gh_A01G1660	28.6891	19.5423	32.753	13.7291	17.1578	6.64302	16.5352	13.0142	12.879
Gh_A01G1661	9.78477	10.6662	10.9586	6.80519	5.31998	5.65263	6.67324	5.06968	5.47931
Gh_A01G1662	6.31616	7.5299	8.14817	6.55678	5.78023	6.79271	5.27159	6.6923	6.12056
Gh_A01G1663	8.95055	7.72035	7.16973	7.09044	8.16967	7.78567	7.18402	6.44833	7.55327
Gh_A01G1664	137.068	150.402	136.459	44.9934	49.0872	43.1275	52.7038	53.4321	44.0979
Gh_A01G1665	12.0139	9.34098	12.1721	14.4322	14.3457	17.078	14.8331	14.6879	18.43
Gh_A01G1666	5.2993	4.84772	4.83474	5.74643	6.94442	8.41317	5.92861	6.48836	5.75667
Gh_A01G1667	0.239528	0	0	0.845017	0	0	0	0	0
Gh_A01G1668	1.47355	0	0	0.86641	0	0	0	0	0.458426
Gh_A01G1669	0.251971	0	0	0.666686	0	0	0	0	0
Gh_A01G1670	4.6159	4.30998	5.79853	13.2722	16.7603	12.45	14.6427	10.9605	12.8541
Gh_A01G1671	25.8895	28.1169	26.5936	26.5041	26.0273	26.973	28.882	25.4528	24.9054
Gh_A01G1672	2.99661	2.71884	2.68614	6.0025	6.7064	5.53353	5.64216	4.42806	5.40391
Gh_A01G1673	3.4693	3.88873	3.59768	3.52383	3.76742	3.4859	3.65306	3.01033	3.65226
Gh_A01G1674	1.15699	0.519731	0.646046	0.392468	0.518452	0.174709	1.06221	0.698333	0.581444
Gh_A01G1675	0.276604	0.115378	0.163908	0.348505	0.230188	0.426632	0.689279	0.378955	0.479433
Gh_A01G1676	0	0	0	0	0	0	0.0701277	0.0665952	0.0712907
Gh_A01G1677	1.06285	1.05327	0.841662	0.971475	0.956864	0.720763	0.922556	0.707607	0.703392
Gh_A01G1678	33.7735	34.5033	35.0232	37.1808	39.5346	32.2091	33.8656	41.5571	35.7686
Gh_A01G1679	23.6085	23.9345	22.9736	10.905	9.86704	9.60848	11.8569	12.7678	12.1269
Gh_A01G1680	11.0956	11.2215	11.0562	11.426	9.86991	8.63946	10.3005	11.3488	9.83492
Gh_A01G1681	2.70634	1.52107	2.60884	2.89115	2.2945	3.25495	2.72961	3.05736	2.7393
Gh_A01G1682	18.4959	17.7814	14.7179	13.7825	14.2194	14.4492	12.6836	12.4396	11.3438
Gh_A01G1683	10.2225	10.8631	9.1945	4.82989	2.1774	3.73699	3.49545	3.18297	3.06665
Gh_A01G1684	10.5715	8.17077	9.67294	23.0348	22.2785	18.9212	20.3815	19.897	16.2506
Gh_A01G1685	38.5611	39.4981	39.8203	101.208	120.714	119.259	102.607	114.988	123.925
Gh_A01G1686	5.66794	7.38369	6.64629	5.7295	5.41831	4.32219	5.32371	5.5497	5.65615
Gh_A01G1687	6.92921	7.45822	6.38252	6.18318	5.46117	6.40111	6.32416	6.46757	4.565
Gh_A01G1688	3.5276	3.43338	6.30011	6.91378	7.99149	5.00127	4.49809	6.4927	7.13339
Gh_A01G1689	0	0	0	0	0	0	0	0	0
Gh_A01G1690	52.3412	55.9828	54.5367	42.0912	43.7917	41.5769	43.0706	43.5117	46.8707
Gh_A01G1691	0	0	0	0.116405	0.256287	0	0	0	0
Gh_A01G1692	0.122216	0.0297379	0	0	0	0	0	0.0799143	0
Gh_A01G1693	0	0	0	0	0	0	0	0	0
Gh_A01G1694	14.0465	14.4062	12.9276	13.2247	13.7229	11.8913	12.106	12.4147	11.766
Gh_A01G1695	0	0	0	0	0	0	0	0	0
Gh_A01G1696	7.31678	8.00151	12.0207	9.71591	9.97727	9.76373	9.88741	10.7512	9.20737
Gh_A01G1697	5.58881	4.59928	4.28781	3.56659	3.30862	2.63128	3.46237	2.65414	2.75646
Gh_A01G1698	5.53806	5.60719	6.47531	3.96648	4.47471	4.30481	3.30997	3.72653	3.81583
Gh_A01G1699	4.211	3.94673	4.04335	4.18161	4.69413	5.57216	4.86835	4.54154	5.79334
Gh_A01G1700	0.241016	0.234578	0.374902	0.212566	0.234001	0.354844	0.553181	0.420253	0.224942
Gh_A01G1701	5.99363	7.11591	6.51011	38.0511	38.2761	36.8695	35.1505	30.0014	29.6573
Gh_A01G1702	13.8266	12.9146	15.4945	1.3768	0.974332	1.75111	2.35452	1.26378	1.04068
Gh_A01G1703	43.0968	40.7001	34.546	28.0339	26.3719	29.9021	24.8616	23.2494	19.8416
Gh_A01G1704	25.1902	23.6827	21.009	21.4604	24.8733	19.4642	22.9298	23.3635	20.6089
Gh_A01G1705	2.43417	2.16011	3.11819	1.89427	3.26695	1.61622	1.90613	1.93495	2.00456
Gh_A01G1706	11.3061	15.8269	14.6194	13.1107	13.8229	13.4262	12.9428	14.7856	13.6786
Gh_A01G1707	5.78422	5.57924	5.35271	5.17008	5.03665	4.50624	5.1437	4.20618	4.72062
Gh_A01G1708	34.5098	30.8019	30.427	27.5609	31.6525	23.8822	26.5726	25.5114	27.5328
Gh_A01G1709	0.195484	0	0	0.258614	0.0948971	0.143904	0	0.0852151	0.182447
Gh_A01G1710	10.3476	8.92678	10.5476	6.53352	6.90693	2.88535	6.47725	6.50978	3.73131
Gh_A01G1711	1.87362	1.31969	1.6106	1.2176	1.53186	0.653329	1.2901	0.945703	1.15043
Gh_A01G1712	12.9926	15.5272	9.82507	7.74169	6.25648	5.47025	4.28522	2.00431	3.60856
Gh_A01G1713	0	0.0767625	0.245362	0.417356	0.153147	0.309647	0.579266	0.343805	0.294436
Gh_A01G1714	2.40717	2.71773	1.3979	1.01905	1.49575	3.11876	3.00557	3.60969	3.10035
Gh_A01G1715	21.4489	24.8906	23.51	15.4678	14.9213	15.0847	16.4099	14.4645	15.9121
Gh_A01G1716	0	0	0	0	0	0	0	0	0
Gh_A01G1717	18.5689	18.669	20.3484	29.7941	30.0394	30.4405	28.2255	28.6191	26.8188
Gh_A01G1718	30.9902	23.6685	29.4968	24.235	21.6499	24.989	23.7768	23.8037	24.253
Gh_A01G1719	8.90774	8.51146	9.00537	10.4392	10.3268	10.5996	11.5762	11.0463	10.2687
Gh_A01G1720	7.44986	7.30304	6.61394	5.24693	5.25565	6.10228	6.74117	6.58851	6.50281
Gh_A01G1721	14.0772	14.1272	13.0854	9.32775	9.70181	14.3183	12.2544	12.7818	13.5468
Gh_A01G1722	0.843556	0.492615	0.262431	0.892779	1.0647	1.32475	0.619563	1.17671	0.866027
Gh_A01G1723	0	0	0	0	0	0	0	0	0
Gh_A01G1724	0	0	0	0	0	0	0	0	0
Gh_A01G1725	43.0535	37.3175	38.4191	40.5789	40.1858	42.1673	30.5356	32.8638	34.5773
Gh_A01G1726	73.6755	57.4826	64.259	42.0629	50.6195	39.9322	40.0191	51.0436	46.8251
Gh_A01G1727	2.73032	3.34187	3.51773	3.9769	3.65496	2.92349	2.84847	3.02959	2.77988
Gh_A01G1728	0.269469	0.262272	0.465734	0.0792204	1.22092	0.440818	0.16493	0.234933	0.419163
Gh_A01G1729	6.57877	6.07747	6.12842	3.44199	4.65514	4.70611	4.8114	3.59691	4.47492
Gh_A01G1730	2.47278	3.05469	3.05741	2.68417	2.77016	4.01403	2.00826	4.2288	2.75168
Gh_A01G1731	1.79822	1.93441	1.86475	1.91984	1.83776	1.5792	2.34603	1.65026	1.94328
Gh_A01G1732	2.79214	2.43884	2.22728	5.24082	4.58763	4.84867	4.07517	4.11957	4.34321
Gh_A01G1733	106.344	101.633	96.0432	90.8852	100.672	85.156	91.8348	89.5228	87.9767
Gh_A01G1734	2.67611	5.04647	4.1627	3.54033	2.76061	4.26833	3.83888	5.10372	4.37086
Gh_A01G1735	1.81456	1.90194	3.03967	4.30868	4.87867	4.79508	4.48514	3.52907	4.6898
Gh_A01G1736	92.7759	88.3064	78.9425	90.7848	82.8832	52.4903	82.261	52.1603	69.5999
Gh_A01G1737	114.261	112.34	104.574	131.872	113.135	83.9844	123.887	78.5493	81.2142
Gh_A01G1738	12.4044	17.3357	20.4496	17.3921	14.205	17.1702	15.7684	9.42814	12.4677
Gh_A01G1739	11.1472	16.4115	13.6814	14.0004	2.87694	4.63964	7.64315	3.81361	3.22649
Gh_A01G1740	14.3221	15.2442	11.9987	11.0136	8.69931	3.11618	11.0761	4.30568	3.42403
Gh_A01G1741	2.66997	2.7719	4.06086	9.26224	9.33213	13.2779	11.9294	9.00074	8.30634
Gh_A01G1742	2.33096	2.33542	2.98597	3.93023	3.52779	2.75893	3.77649	3.64603	3.58317
Gh_A01G1743	1.63458	1.66009	1.91616	0.971538	0.931504	1.11609	1.1092	1.27019	0.862278
Gh_A01G1744	23.0857	22.4212	24.6021	14.6857	14.8789	17.4524	16.2792	15.8874	16.595
Gh_A01G1745	2.24652	3.18039	2.82382	2.28155	1.78457	2.20502	2.06249	1.78055	1.96962
Gh_A01G1746	0	0	0	0	0	0	0	0	0
Gh_A01G1747	23.5173	26.0937	27.314	20.9487	21.8053	21.8133	25.909	22.3486	24.3633
Gh_A01G1748	7.90289	8.26156	6.65598	7.0991	7.34809	6.83343	7.2171	6.90825	7.08313
Gh_A01G1749	0	0	0	0	0	0	0	0	0
Gh_A01G1750	0	0.0444843	0.0236981	0.020155	0.0443748	0.0448606	0.0839219	0	0.0213284
Gh_A01G1751	0.858487	1.05837	1.54311	0.504767	1.3336	0.954975	0.683072	1.64661	0.801231
Gh_A01G1752	4.96818	4.92714	5.48165	5.60696	6.05804	5.39638	5.17728	5.81973	6.42784
Gh_A01G1753	9.10696	10.0199	9.64925	6.98433	7.49639	8.74438	6.54334	6.90416	9.79301
Gh_A01G1754	3.23363	2.30799	2.72734	3.19417	2.72091	2.62375	3.68123	3.57098	2.65581
Gh_A01G1755	2.27894	2.8775	2.04391	2.22722	2.75081	2.47865	2.1488	2.09426	2.52935
Gh_A01G1756	21.2887	18.2847	23.7779	17.7266	17.4034	19.4862	16.6827	17.7735	18.7204
Gh_A01G1757	0	0	0.0481333	0.0409368	0	0	0	0	0
Gh_A01G1758	7.63688	7.03112	6.31417	7.73663	7.71519	7.79966	5.63744	7.3779	7.07939
Gh_A01G1759	9.28514	9.23946	9.77244	4.7668	3.49832	5.30492	4.07141	4.95373	5.49702
Gh_A01G1760	67.2295	58.4073	58.897	64.5167	55.6351	61.5586	66.6413	62.1535	61.8509
Gh_A01G1761	0.118304	0.230287	0.490725	0.834712	0.574301	0.696707	0.651674	0.309424	0.331241
Gh_A01G1762	4.85045	4.2488	4.27544	3.74316	5.06247	4.0467	4.23045	3.7002	5.54552
Gh_A01G1763	53.4214	41.6473	55.9494	46.8811	50.3182	45.9127	46.8491	39.855	46.6339
Gh_A01G1764	15.2008	14.6334	13.4131	12.0415	14.1144	11.1764	12.0779	13.59	10.421
Gh_A01G1765	1.56926	2.2216	1.92321	3.27134	5.95584	4.6208	2.75045	2.6119	3.99437
Gh_A01G1766	0.111826	0.163258	0.144955	0.197252	0.217142	0.10976	0.102665	0.194988	0.287012
Gh_A01G1767	19.1976	19.4401	16.6041	11.6359	10.1522	10.6643	15.8624	14.6361	13.6476
Gh_A01G1768	4.11097	3.12286	4.26309	1.90129	2.28771	2.55879	1.51889	1.61721	2.19914
Gh_A01G1769	1.00009	0.194676	0.41484	0.352816	0	0.392646	0	0.697534	1.12007
Gh_A01G1770	11.2286	11.3004	12.357	11.7221	10.8276	8.92187	12.1321	8.59078	9.55295
Gh_A01G1771	0	0	0	0	0	0	0	0	0
Gh_A01G1772	0.0734916	0	0	0	0	0	0	0	0
Gh_A01G1773	127.575	124.589	125.102	74.7557	73.0332	84.1523	86.3753	84.2924	93.1693
Gh_A01G1774	2.43877	1.95165	1.62981	2.0553	1.15759	1.17026	2.23899	2.5042	1.87148
Gh_A01G1775	0.0870036	0	0.090223	0.0767336	0.0844712	0.085396	0	0.227559	0
Gh_A01G1776	124.335	109.445	152.882	131.229	120.849	120.563	119.544	129.365	150.601
Gh_A01G1777	103.744	101.45	106.843	144.091	147.232	153.66	140.165	141.776	148.859
Gh_A01G1778	30.0393	30.0184	26.595	22.1467	18.534	21.5386	20.3307	21.9703	20.4598
Gh_A01G1779	81.3224	78.648	87.7562	90.7461	93.8848	94.8114	76.0818	72.5194	64.9185
Gh_A01G1780	3.02913	2.57503	3.45932	3.92282	4.95125	4.62911	3.52024	4.24551	4.58064
Gh_A01G1781	3.76623	2.88807	3.31384	2.51641	2.54855	1.00818	1.67646	0.89551	2.66292
Gh_A01G1782	0	0	0	0	0	0	0	0	0
Gh_A01G1783	0.108999	0.212175	0.113032	0	0	0	0	0.0950291	0.203459
Gh_A01G1784	0.81758	1.04059	0.586961	1.16481	0.976964	0.956795	0.952691	1.09661	1.14458
Gh_A01G1785	0.054044	0.105201	0.616482	0	0.104942	0	0	0.37694	0
Gh_A01G1786	6.24348	5.8807	7.86688	3.0789	3.38937	3.42648	5.48549	4.91653	4.51129
Gh_A01G1787	24.149	24.1067	25.4707	16.7475	17.4343	12.7631	15.5385	19.2545	14.2551
Gh_A01G1788	37.5652	24.9102	25.4707	62.2571	64.7274	81.0354	64.4279	81.8767	79.5589
Gh_A01G1789	24.6372	18.7637	22.3552	25.6946	28.1061	25.9352	28.2737	31.1454	33.2839
Gh_A01G1790	10.4519	11.1474	8.76181	11.6469	10.5731	10.3817	12.8709	10.8039	11.5072
Gh_A01G1791	27.8752	30.2908	30.3028	27.0992	25.6799	28.2152	29.8085	29.895	32.2985
Gh_A01G1792	171.528	139.002	148.011	195.095	188.709	221.261	191.663	208.292	214.493
Gh_A01G1793	34.6339	33.8745	40.4159	46.6066	45.6056	57.7981	53.6717	56.0872	53.9264
Gh_A01G1794	2.39558	2.23925	2.97614	1.84086	2.1186	2.30475	1.48074	2.00584	1.9923
Gh_A01G1795	15.9973	15.6769	13.7801	16.821	20.934	16.4204	16.6361	18.6067	15.8187
Gh_A01G1796	6.92191	7.43395	8.41563	6.88674	7.87913	5.38835	6.85575	7.16443	6.52391
Gh_A01G1797	17.9934	15.1069	14.516	17.3905	18.4185	14.614	16.1235	17.8925	16.1227
Gh_A01G1798	38.3626	35.1921	41.4969	41.0614	45.9154	39.0604	37.7502	41.1667	41.3942
Gh_A01G1799	34.835	33.5112	34.2188	34.1584	36.9606	35.2013	35.0513	37.7708	36.4214
Gh_A01G1800	16.6111	12.3304	10.6111	29.9648	25.4602	50.9561	36.9669	46.343	41.3421
Gh_A01G1801	0	0	0	0	0	0	0	0	0
Gh_A01G1802	2.21249	2.89879	1.85313	1.72617	3.05689	1.58694	2.10937	1.92892	2.62087
Gh_A01G1803	225.003	244.641	214.11	218.62	207.77	218.288	215.876	223.432	247.834
Gh_A01G1804	7.58729	10.233	8.95459	5.92692	6.06856	6.73786	5.80479	6.52038	5.59758
Gh_A01G1805	1.52863	0.991864	1.42261	1.72844	1.48413	0.654013	1.25946	1.26437	1.20719
Gh_A01G1806	3.2575	3.10081	3.30379	3.25184	2.88465	2.95136	2.53055	2.62154	3.00684
Gh_A01G1807	3.32103	2.53057	2.42434	2.37019	2.35464	3.23822	3.00886	2.57157	3.01797
Gh_A01G1808	16.9865	17.843	15.9315	16.4481	15.6848	17.2556	14.2499	16.1557	19.8077
Gh_A01G1809	2.58417	2.07599	1.70146	3.1112	3.30545	4.83129	3.53989	3.64767	2.71809
Gh_A01G1810	0	0	0	0	0.0682503	0	0	0	0
Gh_A01G1811	5.27929	5.02481	4.47297	4.5533	4.52737	4.56059	5.22906	4.42844	4.22775
Gh_A01G1812	3.81496	5.88785	4.40825	4.08563	5.02675	4.01193	3.60251	3.27851	3.76399
Gh_A01G1813	11.6411	12.4922	12.9231	21.5211	18.8371	25.0493	21.1694	23.6162	18.665
Gh_A01G1814	6.3989	7.06637	6.72075	6.11387	6.09318	7.20667	6.89149	6.54435	5.74244
Gh_A01G1815	10.4905	10.3201	10.6447	7.71017	7.99481	7.71328	8.57827	8.53955	8.80827
Gh_A01G1816	12.1943	12.7478	12.0211	9.59312	10.1037	10.5098	11.0226	10.7627	11.0825
Gh_A01G1817	34.74	31.5488	34.4666	24.6937	30.6502	20.6802	27.6244	30.0828	31.7654
Gh_A01G1818	35.1304	35.6588	39.4581	32.728	33.4678	38.4564	35.9707	39.3319	42.0172
Gh_A01G1819	1.20011	1.16806	0.760539	1.41127	1.16518	1.37426	1.22422	0.348767	1.24452
Gh_A01G1820	150.946	145.177	127.076	188.775	165.917	173.37	171.071	165.228	158.19
Gh_A01G1821	2.18817	1.70378	1.96659	1.22226	0.778977	1.00228	0.66964	1.65336	1.22534
Gh_A01G1822	0	0	0	0	0	0	0.0636158	0	0
Gh_A01G1823	5.7014	5.17642	3.52978	5.06593	4.46141	4.51026	4.72654	5.56421	5.55942
Gh_A01G1824	2.26419	1.70978	1.70026	1.6182	1.17495	1.53266	1.46944	1.32735	1.3845
Gh_A01G1825	4.41166	4.75552	4.47651	1.3388	0.782959	1.0709	2.00335	1.77837	1.94803
Gh_A01G1826	14.5143	14.487	15.7425	9.79672	12.0787	11.1934	9.38212	13.2352	11.2656
Gh_A01G1827	10.5795	11.03	9.40904	7.14828	7.90391	7.92005	9.97628	10.8182	9.90743
Gh_A01G1828	8.55745	10.4111	9.63911	6.50631	9.31111	5.28579	9.14326	6.303	7.50477
Gh_A01G1829	25.164	24.6764	26.0649	15.9537	15.8062	14.3469	16.9955	16.1648	15.5618
Gh_A01G1830	49.4658	53.7586	53.2901	40.852	45.1411	43.5766	47.1789	48.1549	46.4931
Gh_A01G1831	9.20763	9.22841	8.5253	6.23558	6.43866	5.64844	8.45335	7.97976	8.18433
Gh_A01G1832	0.0621852	0.0605243	0.0644863	0.10969	0.0603753	0.244145	0.228364	0.162646	0.232152
Gh_A01G1833	3.75519	2.89345	4.46203	10.0738	9.4945	6.91088	5.81777	7.77553	6.57139
Gh_A01G1834	0	0.240555	0.128151	0.544955	0.599907	0.181943	0.340365	0.70031	0.230673
Gh_A01G1835	0.632667	0	0.218693	0.743983	0	0.620978	0.387227	0.367721	0.393648
Gh_A01G1836	3.26225	3.46159	3.7645	3.24493	3.0006	3.15382	3.19768	2.86553	3.59409
Gh_A01G1837	24.9969	27.2284	25.7967	19.7387	22.2371	19.0433	23.3927	20.0736	21.4514
Gh_A01G1838	0	0	0.428079	0	0	0	0	0.179949	0
Gh_A01G1839	9.94275	8.86638	8.88946	22.1598	23.9507	17.6982	20.7483	20.2186	17.3805
Gh_A01G1840	1.28125	1.45487	1.20212	0.484291	0.592361	0.538962	0.812202	0.611713	0.882614
Gh_A01G1841	0.0276379	0.0268997	0	0.0243755	0	0	0	0	0.0257946
Gh_A01G1842	1.1517	1.55207	0.826838	1.3283	2.75245	1.82607	1.54537	1.0041	1.65368
Gh_A01G1843	8.68332	9.70589	11.3965	35.6591	50.8469	41.2827	31.3274	32.4701	37.4819
Gh_A01G1844	4.68085	4.42377	5.76859	25.7871	29.046	26.8338	21.923	27.0288	24.5026
Gh_A01G1845	10.9959	11.2771	10.2248	18.7947	19.6312	13.8254	14.0998	15.8456	13.9519
Gh_A01G1846	26.8235	22.7336	22.2684	21.4975	23.7384	16.27	21.9283	21.1194	21.9404
Gh_A01G1847	7.7203	7.31738	7.79639	10.6591	10.8706	11.3863	11.1328	10.3958	10.1857
Gh_A01G1848	15.4073	16.8008	18.2705	15.7905	14.8204	13.1623	14.7345	15.6092	16.1772
Gh_A01G1849	0.191285	0.186176	0.368389	0.241008	0.185718	0.107286	0.351231	0.166769	0.229536
Gh_A01G1850	0.208621	0.203049	0.216341	0.245328	0.135033	0.273022	0	0.30314	0.25961
Gh_A01G1851	1.19857	1.40351	1.61191	1.09012	1.21823	0.900697	1.22074	1.24088	1.36333
Gh_A01G1852	2.07284	1.96368	1.51901	2.70568	2.41501	2.52283	3.01949	2.2409	2.65685
Gh_A01G1853	118.567	114.234	115.254	112.387	115.116	100.389	114.351	120.286	103.505
Gh_A01G1854	88.4379	85.7723	90.9023	93.5984	95.6984	91.3926	87.4883	90.0105	91.1936
Gh_A01G1855	18.5356	25.2905	17.0658	23.834	23.0418	28.0549	33.8754	24.4666	21.018
Gh_A01G1856	540.998	529.246	499.804	469.652	460.541	459.505	482.725	501.15	506.453
Gh_A01G1857	12.9622	15.2848	18.6549	10.5894	12.0202	11.4586	11.9767	12.2789	12.7181
Gh_A01G1858	11.8914	11.8784	13.1427	15.8696	14.5835	15.6647	13.503	15.9603	17.5237
Gh_A01G1859	2.71565	2.93679	2.44065	3.11362	3.19322	3.28742	2.60399	2.7622	2.64718
Gh_A01G1860	2.8336	1.97921	1.7285	1.38186	1.00335	1.37426	1.6833	1.62758	1.1823
Gh_A01G1861	175.837	159.52	160.676	167.765	165.45	162.068	161.184	177.432	178.039
Gh_A01G1862	4.11915	3.64889	4.03633	4.0436	4.06881	4.04304	4.30787	4.15333	4.75818
Gh_A01G1863	7.24113	6.07932	7.56639	19.3541	13.3094	10.3083	17.7617	14.3129	12.5362
Gh_A01G1864	15.3461	13.976	12.8448	12.5678	15.4315	10.9741	12.8813	12.9014	11.3558
Gh_A01G1865	0	0	0	0	0	0	0	0	0
Gh_A01G1866	0.385466	0.312642	0.266486	0.113322	0	0.252229	0.294908	0.168032	0.0599597
Gh_A01G1867	2.09314	1.76299	2.12885	2.9111	2.22762	3.20023	2.43905	2.70222	2.25409
Gh_A01G1868	35.9536	35.3133	35.3327	33.1598	38.8626	34.3031	34.2495	35.1205	38.2447
Gh_A01G1869	0.642444	0.500227	0.532973	1.24654	1.99598	0.378344	2.00537	1.12021	1.79879
Gh_A01G1870	0.0304581	0.0296445	0.0631702	0.349216	0.354859	0.239163	0.27963	0.531089	0.426401
Gh_A01G1871	15.5992	15.1405	15.4147	15.1299	15.1032	15.6079	13.5279	15.3329	14.1556
Gh_A01G1872	3.07817	2.17887	1.25748	2.05668	2.62632	1.64798	2.48346	2.19572	2.87288
Gh_A01G1873	3.36298	4.30126	4.29221	3.99271	5.06508	3.93562	4.61144	4.09723	3.92336
Gh_A01G1874	0.299064	0.436614	0.271364	0.131881	0.508129	0.0733846	0.308886	0.293327	0.209339
Gh_A01G1875	0.296211	0	0.307171	0.130623	0.287589	0.436106	1.4957	0.387371	0
Gh_A01G1876	57.5766	61.0219	56.2607	49.0374	57.3833	51.3112	55.9112	51.3721	58.5151
Gh_A01G1877	86.3239	86.7549	82.9574	99.6937	116.162	99.7704	97.0648	100.02	115.208
Gh_A01G1878	8.95467	10.7128	9.67294	4.7715	4.34702	8.2399	8.22112	7.96966	5.57164
Gh_A01G1879	76.9813	132.429	88.0075	124.749	113.266	125.194	88.8323	107.493	132.947
Gh_A01G1880	236.013	254.68	280.75	280.315	319.115	343.03	295.78	306.254	342.5
Gh_A01G1881	19.4018	17.7115	19.2872	11.211	12.8612	13.79	10.5646	13.5322	12.9877
Gh_A01G1882	15.5024	13.7461	14.3501	7.96864	7.06391	6.4878	8.07671	6.88216	7.63369
Gh_A01G1883	0.160345	0.156063	0	0	0	0.157383	0	0	0.149651
Gh_A01G1884	0	0	0	0	0	0	0	0	0
Gh_A01G1885	314.032	324.393	297.053	238.951	282.422	249.876	262.733	250.707	236.825
Gh_A01G1886	271.071	272.463	281.532	117.092	131.052	128.406	132.066	125.897	127.402
Gh_A01G1887	2.25541	1.95126	2.1337	1.91938	2.2666	1.42404	2.30072	2.12733	2.04344
Gh_A01G1888	35.4186	36.7225	36.4295	36.6261	42.163	36.3444	36.0417	36.6376	39.7987
Gh_A01G1889	4.05696	3.22856	3.41516	6.62996	6.18635	6.90994	5.34592	5.09744	5.96912
Gh_A01G1890	154.095	157.968	175.661	170.622	176.779	187.137	176.069	169.315	209.459
Gh_A01G1891	0	0	0	0	0	0	0	0	0
Gh_A01G1892	15.6756	14.6942	13.8573	12.4087	13.8471	14.8185	13.8017	12.0983	13.8507
Gh_A01G1893	0.140593	0.410512	0.29159	0	0.546002	0.27599	0.258151	0.367721	0.262432
Gh_A01G1894	4.01134	3.02774	4.75403	2.85193	3.09977	3.53547	3.26937	2.89057	2.29213
Gh_A01G1895	1.68711	2.22361	2.29627	2.41794	3.65139	1.82843	1.90386	2.91113	1.96824
Gh_A01G1896	0	0.168603	0	6.26407	5.7184	3.23056	2.54463	2.1144	2.1018
Gh_A01G1897	0.0411928	0	0	0.0363304	0	0	0	0.0718267	0
Gh_A01G1898	12.1889	13.8628	18.1788	17.1519	15.0253	15.2347	13.9146	19.1838	13.1229
Gh_A01G1899	0.106021	0.0515944	0.0824579	4.32465	3.47405	3.61615	2.26305	2.31082	2.69638
Gh_A01G1900	4.13744	5.23892	6.41498	4.14505	4.99202	4.29756	3.57724	5.91856	5.17367
Gh_A01G1901	8.31505	5.65222	5.33788	4.07419	4.61316	2.33183	4.11988	3.56715	3.81866
Gh_A01G1902	0	0.0406973	0.0433615	0	0.121791	0.0410416	0.0767777	0	0
Gh_A01G1903	1.2378	1.12069	1.13435	0.558539	0.447171	0.565084	0.739982	0.677611	0.483592
Gh_A01G1904	6.85576	6.27228	6.75397	7.19534	6.65621	6.72909	7.49003	7.17252	6.20657
Gh_A01G1905	2.94069	2.96084	2.41857	3.01093	3.74116	2.62094	3.13424	3.94884	3.24931
Gh_A01G1906	7.58152	8.58649	9.00563	6.29148	7.1601	7.03554	8.28926	7.63136	7.36535
Gh_A01G1907	10.1461	9.92071	10.0113	10.0231	10.5333	9.79765	10.4981	8.94789	10.1255
Gh_A01G1908	0	0	0	0	0	0	0	0	0
Gh_A01G1909	12.3938	12.568	10.2954	8.69887	9.89104	6.11424	9.29344	7.86358	6.84343
Gh_A01G1910	16.6929	21.0213	17.4624	16.9179	16.0648	14.013	16.6697	16.2769	16.0579
Gh_A01G1911	13.2996	11.9291	12.3314	6.94584	5.67138	5.68228	6.27266	5.04727	4.67299
Gh_A01G1912	5.39206	5.74473	6.61005	5.01034	5.47818	4.47022	5.05643	5.33059	4.95157
Gh_A01G1913	1451.45	1404.79	1582.07	1787.19	1753.99	1431.38	2105.47	1893.64	1855.48
Gh_A01G1914	6.82656	6.03225	5.9614	5.70387	6.10461	4.27593	5.60762	4.34626	5.61678
Gh_A01G1915	2.91795	3.38808	3.07901	3.34105	3.33004	3.86896	4.08887	3.83827	4.06112
Gh_A01G1916	0	0.489212	0.312742	0.177322	0.390406	0.19734	0.184585	0	0.187646
Gh_A01G1917	0.0215815	0.0210051	0.0223801	0.019034	0.0209534	0	0	0.0376311	0.0805688
Gh_A01G1918	0	0	0	0.187012	0	0	0	0	0
Gh_A01G1919	6.45122	6.04462	6.44031	5.73217	5.42209	7.32435	5.43655	5.6244	6.42536
Gh_A01G1920	0	0	0	0.104339	0	0.116118	0	0	0
Gh_A01G1921	10.6891	9.57919	11.001	10.4946	10.3389	9.66023	9.36911	9.31918	7.03984
Gh_A01G1922	32.8338	34.9766	30.8312	27.7111	26.8066	26.0978	20.9134	20.579	21.5901
Gh_A01G1923	45.2011	37.5926	37.7283	69.8174	78.0476	73.1216	70.4538	68.9379	73.5753
Gh_A01G1924	1.4077	2.20408	1.90407	4.75022	7.72499	5.28647	5.28192	5.12258	5.02678
Gh_A01G1925	3.1812	3.94684	3.55267	3.23733	4.1747	3.01948	4.55741	4.32785	3.49106
Gh_A01G1926	0.275203	1.20533	0.570772	1.21359	0.801578	1.48565	0.252659	0.599829	0.770546
Gh_A01G1927	3.73347	3.57418	2.4753	2.96889	2.61461	3.72456	2.75334	3.52177	2.91325
Gh_A01G1928	2.99095	3.25579	2.97919	2.56848	2.59822	2.16314	2.2401	2.67624	2.75474
Gh_A01G1929	11.3177	11.6449	6.25947	11.788	10.6743	6.34777	5.6406	6.39018	7.84673
Gh_A01G1930	0.265052	0.180581	0.0824579	0.0701295	0.128669	0	0.146003	0.115541	0.321587
Gh_A01G1931	50.4659	51.0785	32.1036	46.4725	45.1884	46.3075	52.2693	43.9055	33.9398
Gh_A01G1932	0.647997	0.482291	0.869615	1.17663	0.962209	1.72101	1.3998	1.62838	1.77877
Gh_A01G1933	84.7162	70.9215	65.2739	86.4724	78.2242	90.5648	93.1413	88.4496	95.6536
Gh_A01G1934	1.68363	1.17047	1.20552	1.87379	1.86814	1.14103	1.28809	1.64259	1.12239
Gh_A01G1935	0	0	0	0	0	0.0192551	0	0.0342066	0
Gh_A01G1936	0	0	0	0	0	0	0	0	0.102594
Gh_A01G1937	0	0	0	0	0	0	0	0	0
Gh_A01G1938	0	0	0.0470087	0	0	0.0444937	0	0	0
Gh_A01G1939	15.7702	16.39	15.7862	15.8831	14.4418	14.429	15.9398	15.202	14.8809
Gh_A01G1940	0	0	0	0	0	0	0	0	0
Gh_A01G1941	10.4259	8.66897	8.59205	9.37789	8.64763	9.75885	8.11385	8.24691	7.604
Gh_A01G1942	20.5931	22.6106	20.5609	15.6106	15.2019	17.7905	15.2343	18.1022	18.2667
Gh_A01G1943	5.78199	4.35197	4.79675	5.19014	4.79036	3.48077	4.71852	4.68248	4.38905
Gh_A01G1944	1.96527	1.66859	2.12471	2.10207	2.8824	2.13416	2.11139	2.51541	2.3025
Gh_A01G1945	0	0	0	0.172844	0.190274	0.192357	0	0	0.548722
Gh_A01G1946	0.808408	1.30231	0.98286	0.934254	0.541295	0.547222	0.716592	0.753406	0.650425
Gh_A01G1947	14.9477	14.0341	12.7608	10.5866	10.5546	11.3371	10.6043	11.2549	9.86419
Gh_A01G1948	0	0	0	0	0	0	0	0	0
Gh_A01G1949	9.63535	6.25199	8.42853	8.26675	9.86401	6.49789	7.58232	7.02895	5.81163
Gh_A01G1950	12.435	12.773	13.2731	15.9327	15.927	17.4531	16.8084	17.8687	16.8225
Gh_A01G1951	2.35173	1.57363	1.06695	1.29633	1.56976	1.73121	0.674713	2.05033	0.823083
Gh_A01G1952	5.77322	5.34267	6.08499	4.17356	3.49175	4.18024	5.38717	3.21801	3.4449
Gh_A01G1953	59.524	59.1563	55.0199	52.1655	54.1337	52.7543	51.9961	52.2236	56.3159
Gh_A01G1954	0	0	0	0	0	0	0	0	0
Gh_A01G1955	31.0509	31.3162	30.6586	24.1971	23.4391	23.4197	26.0364	21.7481	23.244
Gh_A01G1956	116.729	134.197	138.364	115.994	117.346	128.62	133.009	129.498	115.771
Gh_A01G1957	0.734242	0.974496	0.553754	0.686819	0.475247	0.32758	0.531104	0.504352	0.436083
Gh_A01G1958	3.73036	3.49625	3.37717	3.37706	3.27685	3.64206	3.44289	3.14901	3.81314
Gh_A01G1959	78.1178	82.5742	78.8022	51.5599	55.1893	54.5407	45.9373	51.4875	53.5293
Gh_A01G1960	47.7166	44.0936	44.2736	50.9874	50.6306	49.445	53.8894	53.4932	58.3679
Gh_A01G1961	0	0	0	0	0	0	0	0	0
Gh_A01G1962	0.298489	0.435775	0.154767	0.329069	0.579603	0.219731	0.479565	1.04093	0.139291
Gh_A01G1963	11.828	13.6765	12.0317	11.9952	10.8266	10.3125	11.9243	10.0873	11.1896
Gh_A01G1964	0.054195	0.316484	0.168601	0.0955955	0.21047	0.159581	0.0497554	0.236246	0.151742
Gh_A01G1965	27.1967	25.9718	27.318	22.5311	23.6983	20.1044	23.8718	21.4788	25.1173
Gh_A01G1966	4.96999	5.21801	4.95856	4.74115	4.89567	4.12439	5.22799	4.20669	4.30044
Gh_A01G1967	9.17062	11.0508	11.3214	17.8269	16.7777	18.9209	16.1515	15.3923	18.5736
Gh_A01G1968	7.20638	7.82319	9.15653	8.62564	8.91878	8.04483	8.10647	7.59457	8.53655
Gh_A01G1969	70.4659	75.1574	80.0328	109.461	110.182	92.3031	112.048	93.6149	99.9745
Gh_A01G1970	4.27242	3.86477	4.8475	3.1918	2.58644	4.19348	3.23023	3.41809	3.75292
Gh_A01G1971	14.5513	14.6018	12.8673	16.7137	14.4564	9.30022	14.4985	12.9814	12.9492
Gh_A01G1972	937.392	954.148	858.183	1423.43	1147.55	1422.06	1492.76	1509.47	1326.81
Gh_A01G1973	10.7915	8.93897	8.57171	4.45509	4.79287	4.95802	5.26995	4.20377	6.64311
Gh_A01G1974	1.0865	0.956767	1.07305	1.50582	2.51161	1.92972	1.56749	1.84939	1.20719
Gh_A01G1975	6.2955	6.25818	6.87695	6.40203	5.17693	6.39908	5.86206	6.23088	7.36023
Gh_A01G1976	0	0.0240249	0.0255976	0.043541	0.0718973	0.145369	0.0226621	0.0645618	0.0460759
Gh_A01G1977	0.63981	0.420757	0.430368	0.320271	0.470088	0.492207	0.206383	0.452278	0.371194
Gh_A01G1978	0.340382	0.11043	0.117659	0	0.110158	0.111364	0.104166	0.197838	0
Gh_A01G1979	6.00532	4.9457	6.62673	6.17919	6.72753	5.51652	6.22021	6.57813	7.32936
Gh_A01G1980	13.6583	14.5206	13.7279	15.2584	12.7847	14.5059	15.1759	13.984	13.3357
Gh_A01G1981	9.26535	10.0584	8.00683	3.24771	5.45891	4.1973	4.54399	6.59347	4.80412
Gh_A01G1982	0.107192	0.104329	0	0.189078	0.104072	0	0	0.0934541	0
Gh_A01G1983	6.76393	6.17903	6.82963	4.70961	5.47255	3.55242	5.22934	4.24173	5.14993
Gh_A01G1984	7.12635	9.30146	9.54726	5.34056	4.35932	4.8518	5.08656	4.57895	5.01714
Gh_A01G1985	1.05691	1.39606	1.64402	1.46481	0.806256	0.963281	0.693091	1.18472	1.12734
Gh_A01G1986	6.46726	8.21785	9.31468	8.71424	9.94179	7.05308	6.26734	9.86719	8.04792
Gh_A01G1987	2.20648	3.18429	2.48538	2.28155	2.32693	2.12837	1.92095	1.95686	1.70427
Gh_A01G1988	47.8774	42.0034	52.5561	55.1735	54.649	65.6017	54.9273	60.6503	63.5495
Gh_A01G1989	0.361524	0.234578	0.374902	0.106283	0.468002	0.354844	0.553181	0.63038	0
Gh_A01G1990	41.7709	43.099	42.8432	39.7593	43.3253	40.6631	37.3013	39.8999	37.3873
Gh_A01G1991	2.03599	1.39878	2.35972	1.21471	1.68604	1.29306	1.20949	1.25298	1.28543
Gh_A01G1992	1.69673	1.25651	1.60652	3.83872	3.2947	3.18595	5.3505	4.43782	4.09664
Gh_A01G1993	7.29907	7.34698	6.98691	7.31782	7.63174	7.22544	7.61753	6.74432	6.05535
Gh_A01G1994	22.9049	25.7901	24.4976	33.1141	32.4416	28.7413	32.0789	31.481	34.6228
Gh_A01G1995	166.641	166.361	175.029	183.189	169.765	164.614	179.654	167.18	182.522
Gh_A01G1996	4.36422	5.77126	4.96844	5.89911	6.49396	5.26136	5.7052	5.33511	5.93264
Gh_A01G1997	2.97286	3.19802	3.00173	4.3469	4.63331	4.83762	2.80115	2.45543	2.92062
Gh_A01G1998	0.959909	0.594535	0.904935	0.513091	0.395381	0.285507	0.400579	0.456482	0.488667
[truncated: 75,045 more rows]

## Sheet: Table S4
Table S4: All DEGs from RNA sequencing.
Gene_id	chromosome	Strand	start	end	length	F1_readcount	F2_readcount	F3_readcount	H1_readcount	H2_readcount	H3_readcount	M1_readcount	M2_readcount	M3_readcount	F1_fpkm	F2_fpkm	F3_fpkm	H1_fpkm	H2_fpkm	H3_fpkm	M1_fpkm	M2_fpkm	M3_fpkm	F_group_fpkm	H_group_fpkm	M_group_fpkm	F_readcount(FvsM)	M_readcount(FvsM)	log2FoldChange(FvsM)	pval(FvsM)	padj(FvsM)	significant(FvsM)	H_readcount(HvsF)	F_readcount(HvsF)	log2FoldChange(HvsF)	pval(HvsF)	padj(HvsF)	significant(HvsF)	H_readcount(HvsM)	M_readcount(HvsM)	log2FoldChange(HvsM)	pval(HvsM)	padj(HvsM)	significant(HvsM)	biological_process	biological_process_description	cellular_component	cellular_component_description	molecular_function
Gh_A01G0005	A01	+	48194	49051	858	215	216	160	307	299	227	270	242	261	14.5853	14.2617	11.2558	18.368	19.6933	15.1148	16.8159	14.3129	16.525	13.3676	17.7254	15.8846	200.275	250.588	-0.32334	0.026593	0.10307	FALSE	274.252	195.54	0.48804	0.0014424	0.0095004	UP	281.672	251.366	0.16422	0.2404	1	FALSE	--	--	GO:0016021//GO:0044425//GO:0031224//GO:0016020//GO:0005575	integral component of membrane//membrane part//intrinsic component of membrane//membrane//cellular_component	--
Gh_A01G0006	A01	+	55552	59030	1167	71	62	84	175	123	118	142	135	101	3.5412	3.00972	4.34462	7.69802	5.9562	5.77664	6.50222	5.87031	4.70152	3.63185	6.47695	5.69135	74.0014	122.116	-0.72263	0.0004046	0.002881	DOWN	136.585	72.2616	0.91849	1.2002e-05	0.00012767	UP	140.232	122.489	0.19517	0.30095	1	FALSE	GO:0006508//GO:0008150//GO:0043170//GO:0044710//GO:0044238//GO:0071704//GO:0044699//GO:0008152//GO:0006629//GO:0019538	proteolysis//biological_process//macromolecule metabolic process//single-organism metabolic process//primary metabolic process//organic substance metabolic process//single-organism process//metabolic process//lipid metabolic process//protein metabolic process	--	--	GO:0003674//GO:0003824//GO:0008236//GO:0008233//GO:0016787//GO:0017171//GO:0070011
Gh_A01G0009	A01	-	68218	69655	1131	394	503	369	423	463	313	321	317	298	20.2767	25.1948	19.6928	19.1995	23.1341	15.8105	15.1665	14.2231	14.3134	21.7214	19.3814	14.5677	428.996	302.937	0.50194	0.00029228	0.0021545	UP	394.87	418.863	-0.0851	0.64133	0.8924	FALSE	405.625	303.873	0.41668	0.0096727	0.61522	FALSE	--	--	--	--	--
Gh_A01G0013	A01	-	83512	84586	840	278	185	159	88	109	115	122	165	182	19.2632	12.4766	11.4251	5.37793	7.33301	7.82136	7.76113	9.96788	11.7701	14.3883	6.8441	9.83303	211.027	151.88	0.47449	0.13974	0.35781	FALSE	103.961	206.035	-0.98685	0.0043758	0.024661	DOWN	106.721	152.355	-0.51359	0.032056	1	FALSE	GO:0071704//GO:2001141//GO:1903506//GO:0065007//GO:0010467//GO:0046483//GO:0006355//GO:0010468//GO:0009058//GO:1901362//GO:0032774//GO:0008152//GO:0019219//GO:0044238//GO:1901576//GO:0009889//GO:0050794//GO:0044271//GO:0080090//GO:0051171//GO:2000112//GO:0043170//GO:1901360//GO:0034645//GO:0044237//GO:0009059//GO:0006725//GO:0034641//GO:0051252//GO:0044260//GO:0016070//GO:0034654//GO:0050789//GO:…	organic substance metabolic process//regulation of RNA biosynthetic process//regulation of nucleic acid-templated transcription//biological regulation//gene expression//heterocycle metabolic process//regulation of transcription, DNA-templated//regulation of gene expression//biosynthetic process//organic cyclic compound biosynthetic process//RNA biosynthetic process//metabolic process//regulation …	--	--	GO:1901363//GO:0005488//GO:0003677//GO:0003676//GO:0097159//GO:0003674
Gh_A01G0019	A01	-	125841	126850	837	5400	7111	6373	3797	3746	3678	3451	3861	3565	375.519	481.294	459.581	232.877	252.917	251.044	220.325	234.084	231.378	438.798	245.613	228.596	6413.28	3518.07	0.86628	6.1937e-10	1.0754e-08	UP	3715.15	6262.14	-0.75324	4.4949e-08	6.982e-07	DOWN	3814.24	3528.94	0.11216	0.2446	1	FALSE	GO:0051234//GO:0008150//GO:0051179//GO:0006810	establishment of localization//biological_process//localization//transport	GO:0016020//GO:0005575	membrane//cellular_component	GO:0005215//GO:0003674
Gh_A01G0025	A01	-	149998	158450	5670	78	125	90	72	62	58	47	66	74	0.800709	1.24891	0.958082	0.65187	0.617936	0.584398	0.442955	0.590689	0.708984	1.00257	0.618068	0.580876	99.2692	60.5627	0.71292	0.010795	0.049626	UP	63.3082	96.9263	-0.6145	0.0089518	0.044769	DOWN	65.0013	60.7522	0.097533	0.70876	1	FALSE	GO:0050896//GO:0009987//GO:0090304//GO:0006139//GO:0006807//GO:0044249//GO:0008150//GO:0006259//GO:0034645//GO:0043170//GO:1901360//GO:0044237//GO:0033554//GO:0044710//GO:0006725//GO:0034641//GO:0009059//GO:0006260//GO:0044260//GO:0006950//GO:0044238//GO:1901576//GO:0006974//GO:0044763//GO:0051716//GO:0071704//GO:0006281//GO:0044699//GO:0046483//GO:0009058//GO:0008152	response to stimulus//cellular process//nucleic acid metabolic process//nucleobase-containing compound metabolic process//nitrogen compound metabolic process//cellular biosynthetic process//biological_process//DNA metabolic process//cellular macromolecule biosynthetic process//macromolecule metabolic process//organic cyclic compound metabolic process//cellular metabolic process//cellular response…	GO:0043226//GO:0005622//GO:0043229//GO:0043231//GO:0044424//GO:0005623//GO:0005575//GO:0044464//GO:0005634//GO:0043227	organelle//intracellular//intracellular organelle//intracellular membrane-bounded organelle//intracellular part//cell//cellular_component//cell part//nucleus//membrane-bounded organelle	GO:0008026//GO:0042623//GO:0003674//GO:0003824//GO:0043138//GO:0004842//GO:0017111//GO:0016887//GO:0016787//GO:0005488//GO:0019787//GO:0008094//GO:0043140//GO:0004386//GO:0016817//GO:0005515//GO:0004003//GO:0016818//GO:0003678//GO:0070035//GO:0016462//GO:0016740
Gh_A01G0028	A01	-	175438	175896	459	654	772	587	64	50	84	170	222	161	82.9332	95.2818	77.1913	7.15779	6.15591	10.4552	19.7916	24.5436	19.0546	85.1354	7.92295	21.1299	682.367	178.33	1.936	1.5498e-33	1.0412e-31	UP	66.0336	666.25	-3.3348	6.1274e-65	1.5956e-62	DOWN	67.7399	178.877	-1.4009	5.7954e-10	1.1792e-06	DOWN	GO:0009889//GO:1901576//GO:0019219//GO:0044238//GO:0044271//GO:0050794//GO:0051171//GO:0080090//GO:2001141//GO:0071704//GO:0010467//GO:0046483//GO:1903506//GO:0065007//GO:1901362//GO:0006355//GO:0009058//GO:0010468//GO:0008152//GO:0032774//GO:0006139//GO:0006807//GO:0009987//GO:0090304//GO:0097659//GO:0060255//GO:0044249//GO:0019438//GO:0019222//GO:0006351//GO:0008150//GO:0031326//GO:0010556//GO:…	regulation of biosynthetic process//organic substance biosynthetic process//regulation of nucleobase-containing compound metabolic process//primary metabolic process//cellular nitrogen compound biosynthetic process//regulation of cellular process//regulation of nitrogen compound metabolic process//regulation of primary metabolic process//regulation of RNA biosynthetic process//organic substance m…	--	--	GO:0003676//GO:0003677//GO:1901363//GO:0005488//GO:0008270//GO:0046872//GO:0043167//GO:0046914//GO:0003674//GO:0043169//GO:0097159
Gh_A01G0033	A01	+	203359	210425	909	14	14	10	91	71	107	68	84	63	0.896453	0.872508	0.664017	5.13913	4.41397	6.72487	3.99751	4.68936	3.76499	0.810993	5.42599	4.15062	12.8726	69.3725	-2.4301	3.1857e-13	7.4057e-12	DOWN	89.4696	12.5682	2.8316	3.6742e-12	9.006e-11	UP	91.7974	69.5852	0.39967	0.11614	1	FALSE	GO:1902600//GO:0009987//GO:0098660//GO:0034220//GO:0008150//GO:0051234//GO:0015672//GO:0015992//GO:0015991//GO:0098655//GO:0051179//GO:0044765//GO:0044763//GO:0006818//GO:0098662//GO:1902578//GO:0006811//GO:0015988//GO:0006810//GO:0044699//GO:0055085//GO:0006812	hydrogen ion transmembrane transport//cellular process//inorganic ion transmembrane transport//ion transmembrane transport//biological_process//establishment of localization//monovalent inorganic cation transport//proton transport//ATP hydrolysis coupled proton transport//cation transmembrane transport//localization//single-organism transport//single-organism cellular process//hydrogen transport/…	GO:0033177//GO:0098796//GO:0032991//GO:0005622//GO:0043234//GO:0005623//GO:0005575//GO:0044464//GO:0016020//GO:0044425//GO:0016469	proton-transporting two-sector ATPase complex, proton-transporting domain//membrane protein complex//macromolecular complex//intracellular//protein complex//cell//cellular_component//cell part//membrane//membrane part//proton-transporting two-sector ATPase complex	GO:0015077//GO:0003674//GO:0005215//GO:0043169//GO:0022892//GO:0008324//GO:0015075//GO:0022890//GO:0005488//GO:0008270//GO:0015078//GO:0022857//GO:0022891//GO:0046872//GO:0043167//GO:0046914
Gh_A01G0035	A01	-	226859	230832	1242	229	212	192	440	372	376	460	425	370	10.7319	9.66985	9.33088	18.1862	16.9261	17.2954	19.7916	17.3646	16.1833	9.91088	17.4692	17.7798	214.933	406.013	-0.91764	9.6968e-13	2.1758e-11	DOWN	392.21	209.859	0.9022	3.0072e-10	6.0967e-09	UP	402.654	407.261	-0.016414	0.91208	1	FALSE	GO:0008152//GO:0009058//GO:0008150	metabolic process//biosynthetic process//biological_process	GO:0044425//GO:0016021//GO:0031224//GO:0016020//GO:0005575	membrane part//integral component of membrane//intrinsic component of membrane//membrane//cellular_component	GO:0016740//GO:0003824//GO:0003674
Gh_A01G0041	A01	-	287625	290112	639	16	21	21	35	44	36	32	42	35	1.45741	1.86176	1.98363	2.81177	3.89123	3.21859	2.67605	3.33539	2.97546	1.7676	3.30719	2.99563	19.7228	35.1973	-0.83561	0.02416	0.095464	FALSE	38.1247	19.2585	0.98523	0.0091483	0.045568	UP	39.1528	35.3058	0.14921	0.68884	1	FALSE	--	--	GO:0019012//GO:0044423//GO:0005575//GO:0019028	virion//virion part//cellular_component//viral capsid	GO:0003674//GO:0003682//GO:0043169//GO:0005488//GO:0005515//GO:0008270//GO:0046872//GO:0043167//GO:0044877//GO:0046914
Gh_A01G0045	A01	-	314919	316400	1482	16	27	15	10	6	5	15	5	9	0.628398	1.0321	0.610923	0.346389	0.22879	0.192746	0.540863	0.171206	0.3299	0.75714	0.255975	0.347323	19.5958	9.46261	1.0502	0.03867	0.13819	FALSE	6.84864	19.1322	-1.4821	0.0098053	0.048241	DOWN	7.03274	9.49205	-0.43263	0.60656	1	FALSE	GO:0019752//GO:0008610//GO:0044283//GO:0009058//GO:0044255//GO:0008152//GO:0006629//GO:0032787//GO:0071704//GO:0016053//GO:0044699//GO:1901576//GO:0006631//GO:0006633//GO:0044238//GO:0046394//GO:0043436//GO:0044763//GO:0044710//GO:0006082//GO:0044711//GO:0044237//GO:0044281//GO:0008150//GO:0072330//GO:0009987//GO:0044249	carboxylic acid metabolic process//lipid biosynthetic process//small molecule biosynthetic process//biosynthetic process//cellular lipid metabolic process//metabolic process//lipid metabolic process//monocarboxylic acid metabolic process//organic substance metabolic process//organic acid biosynthetic process//single-organism process//organic substance biosynthetic process//fatty acid metabolic pr…	GO:0016020//GO:0005575	membrane//cellular_component	GO:0016740//GO:0004315//GO:0016746//GO:0004312//GO:0003824//GO:0016747//GO:0003674
Gh_A01G0048	A01	+	388742	394263	1746	303	331	317	287	236	254	251	247	243	10.1009	10.7396	10.9587	8.43819	7.6384	8.311	7.68199	7.17878	7.56049	10.5997	8.1292	7.47375	323.158	239.93	0.42962	0.0010772	0.0068683	UP	256.712	315.541	-0.29767	0.039365	0.14645	FALSE	263.525	240.673	0.13086	0.37623	1	FALSE	--	--	--	--	--
Gh_A01G0055	A01	+	437231	439501	1038	19	5	4	34	14	44	19	29	36	1.06542	0.272884	0.232598	1.68149	0.762194	2.42169	0.978139	1.41775	1.88405	0.523633	1.62179	1.42665	9.48879	27.231	-1.521	0.010146	0.047159	DOWN	30.6958	9.2631	1.7285	0.037469	0.14073	FALSE	31.467	27.3167	0.20406	0.73982	1	FALSE	GO:0008152//GO:0044699//GO:0008150//GO:0055114//GO:0044710	metabolic process//single-organism process//biological_process//oxidation-reduction process//single-organism metabolic process	--	--	GO:0016491//GO:0003824//GO:0003674
Gh_A01G0069	A01	+	589430	592055	1878	494	476	496	466	372	337	401	352	360	15.3107	14.3588	15.9415	12.738	11.1939	10.2518	11.4102	9.51142	10.4134	15.2036	11.3946	10.445	498.547	360.66	0.46709	4.3542e-05	0.00038423	UP	386.488	486.799	-0.3329	0.011257	0.054034	FALSE	396.841	361.776	0.13347	0.28024	1	FALSE	GO:1901362//GO:0009058//GO:0008152//GO:0032774//GO:0071704//GO:0010467//GO:0046483//GO:0044271//GO:1901576//GO:0044238//GO:0044260//GO:0016070//GO:0034654//GO:0009059//GO:0006725//GO:0034641//GO:0043170//GO:1901360//GO:0034645//GO:0044237//GO:0006351//GO:0008150//GO:0018130//GO:0006807//GO:0006139//GO:0097659//GO:0090304//GO:0009987//GO:0019438//GO:0044249	organic cyclic compound biosynthetic process//biosynthetic process//metabolic process//RNA biosynthetic process//organic substance metabolic process//gene expression//heterocycle metabolic process//cellular nitrogen compound biosynthetic process//organic substance biosynthetic process//primary metabolic process//cellular macromolecule metabolic process//RNA metabolic process//nucleobase-containin…	--	--	GO:0016740//GO:0003899//GO:0005515//GO:0003676//GO:1901363//GO:0005488//GO:0003677//GO:0016772//GO:0016779//GO:0034062//GO:0097159//GO:0003824//GO:0003674
Gh_A01G0071	A01	-	599748	602823	729	15	15	8	0	0	0	0	0	0	1.19764	1.16565	0.662378	0	0	0	0	0	0	1.00856	0	0	12.839	0	Inf	6.3431e-07	7.5923e-06	UP	0	12.5345	#NAME?	1.5816e-06	1.9633e-05	DOWN	0	0	NA	NA	NA	NA	--	--	--	--	--
Gh_A01G0076	A01	+	632805	635495	750	237	241	235	123	111	88	103	108	132	18.3929	18.2038	18.9125	8.41891	8.36366	6.70325	7.33872	7.30736	9.56093	18.5031	7.82861	8.069	242.312	111.276	1.1227	1.6754e-12	3.6963e-11	UP	105.924	236.599	-1.1594	3.5667e-11	7.9204e-10	DOWN	108.782	111.624	-0.037204	0.90819	1	FALSE	--	--	--	--	GO:0005488//GO:0005515//GO:0003674
Gh_A01G0077	A01	-	636469	640958	804	333	406	337	548	500	532	505	557	494	24.1075	28.6072	25.2998	34.9894	35.1438	37.8024	33.5645	35.1558	33.3779	26.0048	35.9785	34.0327	365.091	503.107	-0.46261	5.1827e-05	0.00044931	DOWN	523.132	356.477	0.55337	1.9e-05	0.00019529	UP	537.02	504.659	0.089668	0.48051	1	FALSE	GO:1901564//GO:1901606//GO:0044106//GO:0042436//GO:0006520//GO:0043436//GO:0009063//GO:0009072//GO:0042430//GO:0044763//GO:0006568//GO:1901575//GO:0009308//GO:0042180//GO:0006575//GO:1901565//GO:0044238//GO:0008152//GO:0006576//GO:0019752//GO:0046395//GO:0046483//GO:0044712//GO:0044699//GO:0046700//GO:0009310//GO:0071704//GO:0046218//GO:0006569//GO:0009074//GO:0044282//GO:0044281//GO:0008150//GO:…	organonitrogen compound metabolic process//alpha-amino acid catabolic process//cellular amine metabolic process//indole-containing compound catabolic process//cellular amino acid metabolic process//oxoacid metabolic process//cellular amino acid catabolic process//aromatic amino acid family metabolic process//indole-containing compound metabolic process//single-organism cellular process//tryptopha…	--	--	GO:0016810//GO:0003824//GO:0003674//GO:0004061//GO:0016811//GO:0016787
Gh_A01G0079	A01	-	654800	656633	891	231	212	211	648	641	600	573	591	573	15.0903	13.4792	14.2938	37.3344	40.6551	38.4713	34.3654	33.6595	34.9353	14.2878	38.8203	34.3201	222.282	562.253	-1.3388	1.5484e-28	8.3982e-27	DOWN	624.82	217.04	1.5255	3.481e-30	2.6372e-28	UP	641.532	563.992	0.18584	0.11442	1	FALSE	GO:0044237//GO:0033554//GO:0043170//GO:1901360//GO:0006725//GO:0034641//GO:0044260//GO:0006950//GO:0044710//GO:0050896//GO:0009987//GO:0090304//GO:0006139//GO:0006807//GO:0008150//GO:0006259//GO:0044699//GO:0046483//GO:0071704//GO:0006281//GO:0008152//GO:0044763//GO:0044238//GO:0006974//GO:0051716	cellular metabolic process//cellular response to stress//macromolecule metabolic process//organic cyclic compound metabolic process//cellular aromatic compound metabolic process//cellular nitrogen compound metabolic process//cellular macromolecule metabolic process//response to stress//single-organism metabolic process//response to stimulus//cellular process//nucleic acid metabolic process//nucle…	GO:0031974//GO:0005623//GO:0044424//GO:0005575//GO:0070013//GO:0044446//GO:0005654//GO:0005622//GO:0043229//GO:0043231//GO:0043234//GO:0032991//GO:0044451//GO:0043226//GO:0031981//GO:0005634//GO:0043227//GO:0043233//GO:0044422//GO:0044428//GO:0043240//GO:0044464	membrane-enclosed lumen//cell//intracellular part//cellular_component//intracellular organelle lumen//intracellular organelle part//nucleoplasm//intracellular//intracellular organelle//intracellular membrane-bounded organelle//protein complex//macromolecular complex//nucleoplasm part//organelle//nuclear lumen//nucleus//membrane-bounded organelle//organelle lumen//organelle part//nuclear part//Fan…	--
Gh_A01G0096	A01	+	823655	830447	2193	40	58	40	443	283	286	357	333	315	1.06166	1.49829	1.10094	10.37	7.2926	7.4506	8.69909	7.70555	7.80296	1.2203	8.37105	8.0692	46.7324	325.36	-2.7995	1.9267e-57	2.6837e-55	DOWN	331.866	45.6285	2.8626	3.8252e-17	1.392e-15	UP	340.706	326.364	0.062043	0.69734	1	FALSE	GO:0008152//GO:0019538//GO:0071704//GO:0044238//GO:0043170//GO:0008150//GO:0006508	metabolic process//protein metabolic process//organic substance metabolic process//primary metabolic process//macromolecule metabolic process//biological_process//proteolysis	--	--	GO:0004222//GO:0070011//GO:0008233//GO:0016787//GO:0008237//GO:0003824//GO:0004175//GO:0003674
Gh_A01G0099	A01	+	864570	867478	1554	4	1	0	14	20	17	20	17	11	0.149821	0.0364548	0	0.462476	0.7273	0.624974	0.687738	0.555132	0.384529	0.0620919	0.604917	0.542466	1.68456	15.4986	-3.2017	5.7108e-05	0.00049136	DOWN	16.9632	1.64421	3.3669	2.1669e-05	0.00022008	UP	17.4198	15.5457	0.16422	0.79597	1	FALSE	GO:0044699//GO:0006810//GO:0055085//GO:0044763//GO:0044765//GO:1902578//GO:0051179//GO:0009987//GO:0008150//GO:0051234	single-organism process//transport//transmembrane transport//single-organism cellular process//single-organism transport//single-organism localization//localization//cellular process//biological_process//establishment of localization	GO:0044425//GO:0016021//GO:0031224//GO:0016020//GO:0005575	membrane part//integral component of membrane//intrinsic component of membrane//membrane//cellular_component	GO:0022857//GO:0003674//GO:0005215
Gh_A01G0100	A01	+	869775	871178	741	104	153	135	365	333	395	245	259	295	8.16918	11.6971	10.9966	25.2864	25.3957	30.4539	17.6682	17.737	21.6268	10.2876	27.0453	19.0106	133.116	259.019	-0.96037	1.9457e-08	2.8618e-07	DOWN	362.78	129.98	1.4808	4.8179e-15	1.5039e-13	UP	372.348	259.826	0.51911	0.00069319	0.11645	FALSE	GO:0006810//GO:0044699//GO:0055085//GO:0044765//GO:0044763//GO:1902578//GO:0051179//GO:0009987//GO:0008150//GO:0051234	transport//single-organism process//transmembrane transport//single-organism transport//single-organism cellular process//single-organism localization//localization//cellular process//biological_process//establishment of localization	GO:0031224//GO:0016021//GO:0044425//GO:0016020//GO:0005575	intrinsic component of membrane//integral component of membrane//membrane part//membrane//cellular_component	GO:0022857//GO:0003674//GO:0005215
Gh_A01G0102	A01	-	877529	879782	1134	77	93	86	216	184	145	164	185	227	3.95222	4.64596	4.5775	9.77806	9.16937	7.30498	7.72814	8.2786	10.8743	4.39189	8.7508	8.96034	86.9657	186.837	-1.1033	9.2417e-07	1.0827e-05	DOWN	179.024	84.9161	1.076	1.4823e-08	2.4491e-07	UP	183.855	187.422	-0.027722	0.94505	1	FALSE	GO:0015689//GO:1902578//GO:0044763//GO:0044765//GO:0055085//GO:0006811//GO:0006810//GO:0044699//GO:0008150//GO:0051234//GO:0006820//GO:0009987//GO:0051179//GO:0015698	molybdate ion transport//single-organism localization//single-organism cellular process//single-organism transport//transmembrane transport//ion transport//transport//single-organism process//biological_process//establishment of localization//anion transport//cellular process//localization//inorganic anion transport	GO:0016020//GO:0031224//GO:0044425//GO:0016021//GO:0005575	membrane//intrinsic component of membrane//membrane part//integral component of membrane//cellular_component	GO:0022857//GO:0022891//GO:0005215//GO:0015098//GO:0003674//GO:0022892//GO:0015103//GO:0015075//GO:0008509
Gh_A01G0106	A01	+	897722	901858	2202	147	171	142	78	94	75	82	77	73	3.88565	4.3993	3.89237	1.8184	2.41238	1.94584	1.98994	1.77448	1.80091	4.05911	2.05887	1.85511	156.076	75.1075	1.0552	2.5271e-08	3.6603e-07	UP	81.7731	152.393	-0.8981	6.1071e-06	6.8486e-05	DOWN	83.9812	75.3394	0.15666	0.51589	1	FALSE	--	--	--	--	GO:0003674//GO:0005515//GO:0005488
Gh_A01G0107	A01	-	902801	904124	372	175	203	135	249	242	210	236	214	208	27.3816	30.9142	21.9045	34.3612	36.7627	32.2508	33.9011	29.1923	30.3744	26.7334	34.4582	31.1559	173.66	213.097	-0.29525	0.057097	0.1865	FALSE	231.408	169.553	0.4487	0.006057	0.032294	UP	237.623	213.755	0.15272	0.31649	1	FALSE	--	--	--	--	--
Gh_A01G0119	A01	+	1008923	1010191	1269	16	27	18	87	78	33	89	74	56	0.733874	1.20533	0.856158	3.51941	3.4735	1.48565	3.74777	2.95916	2.39725	0.931789	2.82619	3.03473	20.6493	70.8034	-1.7777	5.1683e-08	7.1583e-07	DOWN	64.428	20.1617	1.6761	0.0017973	0.011504	UP	66.2151	71.0197	-0.10106	0.84325	1	FALSE	GO:0044271//GO:0050794//GO:0019222//GO:0006351//GO:0008150//GO:0031326//GO:0010556//GO:0051171//GO:0018130//GO:0080090//GO:0006139//GO:0009889//GO:0006807//GO:1901576//GO:0009987//GO:0019219//GO:0097659//GO:0090304//GO:0044238//GO:0060255//GO:0044249//GO:0019438//GO:1901362//GO:0006355//GO:0010468//GO:0009058//GO:0034654//GO:0016070//GO:0008152//GO:0050789//GO:0031323//GO:0044260//GO:0051252//GO:…	cellular nitrogen compound biosynthetic process//regulation of cellular process//regulation of metabolic process//transcription, DNA-templated//biological_process//regulation of cellular biosynthetic process//regulation of macromolecule biosynthetic process//regulation of nitrogen compound metabolic process//heterocycle biosynthetic process//regulation of primary metabolic process//nucleobase-con…	--	--	GO:0043169//GO:0005488//GO:0001071//GO:0003674//GO:0003700//GO:0046914//GO:0005506//GO:0046872//GO:0043167
Gh_A01G0120	A01	-	1023424	1024188	765	242	246	230	99	120	71	115	99	100	18.4127	18.2171	18.1472	6.64333	8.86451	5.30226	8.03305	6.56707	7.10111	18.259	6.9367	7.23375	243.899	101.746	1.2613	5.8485e-15	1.5432e-13	UP	95.4779	238.147	-1.3186	1.1203e-13	3.1253e-12	DOWN	98.098	102.06	-0.057124	0.82863	1	FALSE	--	--	--	--	GO:0043169//GO:0003674//GO:0008270//GO:0005515//GO:0005488//GO:0046914//GO:0043167//GO:0046872
Gh_A01G0127	A01	-	1124825	1125130	306	81	70	70	60	45	49	32	56	41	15.4073	12.9593	13.8077	10.0656	8.31048	9.14826	5.58821	9.28677	7.27864	14.0581	9.17479	7.38454	75.1115	41.5513	0.85414	0.0009895	0.006373	UP	50.7825	73.3397	-0.53026	0.042959	0.15663	FALSE	52.1294	41.6789	0.32278	0.28316	1	FALSE	--	--	--	--	--
Gh_A01G0132	A01	-	1231055	1232272	1218	100	130	100	155	161	124	166	195	152	4.77877	6.04646	4.9556	6.53275	7.46988	5.81619	7.28291	8.12429	6.77929	5.26028	6.60627	7.3955	111.881	165.624	-0.56594	0.0011267	0.0071494	DOWN	145.109	109.24	0.40963	0.032951	0.12743	FALSE	149.033	166.132	-0.1567	0.3729	1	FALSE	--	--	--	--	GO:0003674//GO:0005488//GO:0005515
Gh_A01G0139	A01	-	1284402	1286452	1275	138	93	114	1913	1310	1156	1699	1343	1051	6.29988	4.13217	5.39682	77.0223	58.0625	51.7978	71.2078	53.452	44.7796	5.27629	62.2942	56.4798	117.455	1323.95	-3.4947	9.0544e-18	2.9335e-16	DOWN	1434.34	114.686	3.6446	5.5376e-24	3.1136e-22	UP	1472.8	1328	0.14931	0.5398	1	FALSE	GO:0044249//GO:0044763//GO:0006139//GO:0061024//GO:0006807//GO:1901576//GO:0050896//GO:0009987//GO:0044700//GO:0044238//GO:0090304//GO:0007213//GO:0007186//GO:0072657//GO:0008104//GO:1902578//GO:0016043//GO:1902580//GO:0050794//GO:0051716//GO:0006259//GO:0007154//GO:0033036//GO:0008150//GO:0046483//GO:0070727//GO:0023052//GO:0044699//GO:0044802//GO:0043113//GO:0044237//GO:0065007//GO:0051641//GO:…	cellular biosynthetic process//single-organism cellular process//nucleobase-containing compound metabolic process//membrane organization//nitrogen compound metabolic process//organic substance biosynthetic process//response to stimulus//cellular process//single organism signaling//primary metabolic process//nucleic acid metabolic process//G-protein coupled acetylcholine receptor signaling pathway…	--	--	GO:0003674//GO:0005488//GO:0050840//GO:0005515//GO:0043236
Gh_A01G0141	A01	-	1303840	1308420	2085	488	571	587	242	259	200	268	307	242	13.6231	15.5144	16.9932	5.95828	7.01986	5.48009	6.86868	7.47189	6.30517	15.3769	6.15275	6.88191	559.821	263.828	1.0854	1.1351e-15	3.157e-14	UP	231.346	546.641	-1.2405	3.4242e-18	1.3197e-16	DOWN	237.602	264.638	-0.15548	0.29287	1	FALSE	GO:0042221//GO:0009987//GO:0030258//GO:0050896//GO:0055114//GO:0009636//GO:0044281//GO:0008150//GO:0044248//GO:0019395//GO:0044282//GO:0044237//GO:0044710//GO:0046677//GO:0006082//GO:0016042//GO:0009056//GO:0016054//GO:0006631//GO:0044238//GO:0043436//GO:0044763//GO:1901575//GO:0006635//GO:0071704//GO:0044712//GO:0044699//GO:0019752//GO:0046395//GO:0072329//GO:0044242//GO:0034440//GO:0044255//GO:…	response to chemical//cellular process//lipid modification//response to stimulus//oxidation-reduction process//response to toxic substance//small molecule metabolic process//biological_process//cellular catabolic process//fatty acid oxidation//small molecule catabolic process//cellular metabolic process//single-organism metabolic process//response to antibiotic//organic acid metabolic process//li…	GO:0043226//GO:0005777//GO:0005622//GO:0043231//GO:0043229//GO:0044424//GO:0005623//GO:0005575//GO:0044464//GO:0044444//GO:0042579//GO:0005737//GO:0043227	organelle//peroxisome//intracellular//intracellular membrane-bounded organelle//intracellular organelle//intracellular part//cell//cellular_component//cell part//cytoplasmic part//microbody//cytoplasm//membrane-bounded organelle	GO:0003674//GO:0003824//GO:0016627//GO:0016634//GO:0003995//GO:0003997//GO:0016491
Gh_A01G0147	A01	+	1361700	1364990	828	313	324	299	452	464	441	442	453	425	22.0028	22.1677	21.7964	28.0233	31.6681	30.4279	28.5257	27.763	27.8834	21.9889	30.0398	28.0574	317.913	427.15	-0.42611	0.00037732	0.0027073	DOWN	449.364	310.415	0.53369	6.8997e-05	0.0006335	UP	461.372	428.47	0.10674	0.41235	1	FALSE	GO:1901576//GO:0044238//GO:0009058//GO:0008152//GO:0071704//GO:0046483//GO:0008150//GO:0006259//GO:0006807//GO:0006139//GO:0090304//GO:0009987//GO:0044249//GO:0044260//GO:0006260//GO:0009059//GO:0006725//GO:0034641//GO:0043170//GO:1901360//GO:0034645//GO:0044237	organic substance biosynthetic process//primary metabolic process//biosynthetic process//metabolic process//organic substance metabolic process//heterocycle metabolic process//biological_process//DNA metabolic process//nitrogen compound metabolic process//nucleobase-containing compound metabolic process//nucleic acid metabolic process//cellular process//cellular biosynthetic process//cellular mac…	--	--	GO:0003676//GO:0005488//GO:1901363//GO:0003677//GO:0003674//GO:0097159
Gh_A01G0149	A01	-	1369714	1372162	903	435	456	428	140	122	137	210	227	174	28.0391	28.6077	28.6088	7.95888	7.63496	8.66756	12.4273	12.7566	10.4676	28.4185	8.08713	11.8839	448.088	197.308	1.1833	2.4265e-20	9.1034e-19	UP	132.129	437.522	-1.7274	1.5869e-30	1.2211e-28	DOWN	135.626	197.912	-0.54523	0.0013322	0.18287	FALSE	--	--	--	--	--
Gh_A01G0151	A01	+	1406572	1409158	1092	283	290	243	246	213	181	208	219	208	15.0844	15.0446	13.4316	11.5644	11.0228	9.46934	10.1785	10.177	10.3473	14.5202	10.6855	10.2343	276.869	205.488	0.43015	0.0019069	0.011354	UP	210.629	270.332	-0.36002	0.019353	0.083841	FALSE	216.292	206.124	0.069469	0.64038	1	FALSE	--	--	--	--	--
Gh_A01G0157	A01	+	1485300	1487798	1419	192	261	229	97	107	99	112	102	95	7.87557	10.4199	9.74084	3.50914	4.26124	3.98581	4.21774	3.64767	3.63688	9.34543	3.91873	3.8341	231.566	100.032	1.211	4.3153e-12	9.1885e-11	UP	100.435	226.109	-1.1708	3.3103e-11	7.3677e-10	DOWN	103.123	100.34	0.039466	0.8813	1	FALSE	--	--	GO:0044464//GO:0005575//GO:0005623//GO:0005622	cell part//cellular_component//cell//intracellular	GO:0046914//GO:0046983//GO:0046872//GO:0043167//GO:0005515//GO:0008270//GO:0005488//GO:0043169//GO:0003674
Gh_A01G0158	A01	+	1505171	1508460	654	394	431	431	506	457	483	583	606	495	35.0656	37.334	39.778	39.7177	39.4887	42.1923	47.636	47.0211	41.1164	37.3925	40.4663	45.2578	427.007	544.214	-0.34991	0.001377	0.0085383	DOWN	478.583	416.947	0.1989	0.12185	0.33426	FALSE	491.294	545.886	-0.15201	0.19821	1	FALSE	--	--	--	--	GO:0005488//GO:0005515//GO:0003674
Gh_A01G0163	A01	-	1643805	1646568	2109	1692	1612	1516	3426	3025	3482	3522	3632	3418	46.6968	43.3006	43.3876	83.3917	81.0557	94.3227	89.2395	87.3911	88.0406	44.4617	86.2567	88.2237	1637.31	3421.1	-1.0631	3.5629e-39	2.943e-37	DOWN	3292.16	1598.68	1.0422	6.6654e-17	2.3862e-15	UP	3379.17	3431.68	-0.022246	0.78054	1	FALSE	GO:0034641//GO:0006725//GO:0009059//GO:0034654//GO:0016070//GO:0050789//GO:0031323//GO:0006950//GO:0006310//GO:0002949//GO:0051252//GO:0044260//GO:0034470//GO:0044710//GO:0006399//GO:0044237//GO:0033554//GO:0034645//GO:2000112//GO:1901360//GO:0043170//GO:0010556//GO:0018130//GO:0006351//GO:0006259//GO:0008150//GO:0031326//GO:0019222//GO:0044249//GO:0019438//GO:0006508//GO:0060255//GO:0009987//GO:…	cellular nitrogen compound metabolic process//cellular aromatic compound metabolic process//macromolecule biosynthetic process//nucleobase-containing compound biosynthetic process//RNA metabolic process//regulation of biological process//regulation of cellular metabolic process//response to stress//DNA recombination//tRNA threonylcarbamoyladenosine modification//regulation of RNA metabolic proces…	GO:0005575//GO:0005840//GO:0005623//GO:0044424//GO:0005622//GO:0043229//GO:0043228//GO:0032991//GO:0043226//GO:0043232//GO:0005737//GO:0030529//GO:0016021//GO:0044425//GO:0031224//GO:0016020//GO:0044444//GO:0044464	cellular_component//ribosome//cell//intracellular part//intracellular//intracellular organelle//non-membrane-bounded organelle//macromolecular complex//organelle//intracellular non-membrane-bounded organelle//cytoplasm//ribonucleoprotein complex//integral component of membrane//membrane part//intrinsic component of membrane//membrane//cytoplasmic part//cell part	GO:0016787//GO:0097159//GO:0097367//GO:0009378//GO:0008233//GO:0005524//GO:0016887//GO:0035639//GO:0017111//GO:0043169//GO:0001882//GO:0000166//GO:0004175//GO:0003824//GO:0008237//GO:0003674//GO:0017076//GO:0032550//GO:0004222//GO:0032555//GO:0043168//GO:0036094//GO:1901265//GO:0016462//GO:0046914//GO:0032559//GO:0030554//GO:0032549//GO:0003678//GO:0032553//GO:0070011//GO:0046872//GO:0043167//GO:…
Gh_A01G0167	A01	+	1680923	1711236	2100	503	530	466	355	334	358	375	352	311	13.9416	14.2976	13.394	8.67803	8.98798	9.7393	9.54237	8.50592	8.04505	13.8777	9.1351	8.69778	508.88	335.83	0.59959	1.8519e-07	2.3835e-06	UP	346.954	496.872	-0.51813	5.3252e-05	0.00050123	DOWN	356.161	336.864	0.080362	0.57599	1	FALSE	GO:0044710//GO:0008150//GO:0055114//GO:0008152//GO:0044699	single-organism metabolic process//biological_process//oxidation-reduction process//metabolic process//single-organism process	--	--	GO:0016706//GO:0003824//GO:0051213//GO:0016741//GO:0003674//GO:0008168//GO:0016740//GO:0016491//GO:0016705
Gh_A01G0170	A01	-	1736794	1738636	357	183	203	181	293	248	233	221	259	220	29.8364	32.2131	30.6023	42.1319	39.2571	37.2865	33.0802	36.8154	33.4767	30.8839	39.5585	34.4574	192.522	226.184	-0.23247	0.11271	0.30825	FALSE	255.133	187.981	0.44066	0.0046504	0.025922	UP	261.955	226.881	0.20738	0.16434	1	FALSE	--	--	--	--	--
Gh_A01G0175	A01	+	1757465	1759408	756	227	188	195	181	114	136	138	161	162	17.477	14.0877	15.5688	12.2905	8.52154	10.2773	9.75442	10.8069	11.6407	15.7112	10.3631	10.734	207.389	149.212	0.47498	0.0024447	0.01406	UP	141.813	202.497	-0.51391	0.0030694	0.018216	DOWN	145.558	149.675	-0.04024	0.86611	1	FALSE	--	--	--	--	--
Gh_A01G0181	A01	-	1804032	1804751	720	374	361	317	301	288	273	282	280	270	30.2345	28.404	26.5748	21.4608	22.6045	21.6618	20.9296	19.7344	20.3713	28.4044	21.909	20.3451	357.101	269.336	0.40693	0.001258	0.0078773	UP	284.988	348.671	-0.29097	0.036212	0.13727	FALSE	292.605	270.169	0.11509	0.42633	1	FALSE	GO:0008152//GO:0008150	metabolic process//biological_process	--	--	GO:0016829//GO:0016835//GO:0016836//GO:0003674//GO:0003824
Gh_A01G0186	A01	-	1836756	1845330	2622	6728	7575	7462	2485	2230	2195	2903	2727	2529	149.354	163.665	171.777	48.6525	48.0626	47.8262	59.1642	52.7777	52.3967	161.599	48.1804	54.7795	7398.53	2640.86	1.4862	1.2564e-56	1.722e-54	UP	2283.09	7224.22	-1.6619	3.8165e-65	9.976e-63	DOWN	2343.98	2649.01	-0.17649	0.066291	1	FALSE	GO:1901576//GO:0006631//GO:0044238//GO:0043436//GO:0009451//GO:0001510//GO:0044763//GO:0006396//GO:0009312//GO:0031365//GO:0036260//GO:0006480//GO:0044267//GO:0000154//GO:0008033//GO:0042254//GO:0016072//GO:0008213//GO:0031167//GO:0009877//GO:0034660//GO:0071704//GO:0022613//GO:0006364//GO:0006400//GO:0046483//GO:0010467//GO:0006464//GO:0005975//GO:0044699//GO:0043412//GO:0019752//GO:0009058//GO:…	organic substance biosynthetic process//fatty acid metabolic process//primary metabolic process//oxoacid metabolic process//RNA modification//RNA methylation//single-organism cellular process//RNA processing//oligosaccharide biosynthetic process//N-terminal protein amino acid modification//RNA capping//N-terminal protein amino acid methylation//cellular protein metabolic process//rRNA modificatio…	--	--	GO:0003857//GO:0016279//GO:0016709//GO:0005488//GO:1901363//GO:0008173//GO:0008171//GO:0008757//GO:0016705//GO:0071949//GO:0008276//GO:0043167//GO:0016278//GO:0016491//GO:0016740//GO:0042054//GO:1901265//GO:0036094//GO:0043168//GO:0050661//GO:0018024//GO:0008176//GO:0003674//GO:0008170//GO:0008168//GO:0016616//GO:0004497//GO:0016741//GO:0004499//GO:0048037//GO:0003824//GO:0050660//GO:0004719//GO:…
Gh_A01G0192	A01	+	1915885	1917355	378	3	1	5	28	25	26	24	28	31	0.461947	0.14987	0.798402	3.80258	3.73752	3.92957	3.39284	3.75893	4.4551	0.470073	3.82322	3.86896	3.10173	26.8911	-3.116	1.0589e-07	1.4101e-06	DOWN	26.1305	3.0294	3.1086	2.8789e-07	3.9936e-06	UP	26.8251	26.975	-0.0080371	1	1	FALSE	--	--	--	--	--
Gh_A01G0194	A01	+	1971820	1976433	1272	739	777	708	948	956	845	875	891	855	33.8159	34.605	33.5961	38.259	42.4723	37.9519	36.7591	35.5458	36.5146	34.0057	39.561	36.2732	755.291	848.353	-0.16763	0.084975	0.25094	FALSE	908.564	737.476	0.30099	0.0074878	0.038594	UP	932.944	850.977	0.13267	0.22195	1	FALSE	--	--	--	--	GO:0043169//GO:0003674//GO:0046914//GO:0043167//GO:0046872//GO:0005515//GO:0008270//GO:0005488
Gh_A01G0204	A01	-	2012480	2016876	2310	670	747	628	482	482	433	545	565	491	16.8821	18.3195	16.4093	10.7114	11.7915	10.7088	12.6075	12.4118	11.5467	17.2036	11.0706	12.1887	693.932	517.689	0.42271	4.3766e-05	0.00038583	UP	461.79	677.555	-0.5531	4.1934e-06	4.8397e-05	DOWN	474.17	519.283	-0.13112	0.2788	1	FALSE	GO:0006508//GO:0043632//GO:0009987//GO:0051603//GO:0009057//GO:0008150//GO:0044248//GO:0030163//GO:0044257//GO:0044237//GO:0043170//GO:0044260//GO:0009056//GO:0006511//GO:1901575//GO:0044238//GO:0044265//GO:0044267//GO:0019941//GO:0071704//GO:0008152//GO:0019538	proteolysis//modification-dependent macromolecule catabolic process//cellular process//proteolysis involved in cellular protein catabolic process//macromolecule catabolic process//biological_process//cellular catabolic process//protein catabolic process//cellular protein catabolic process//cellular metabolic process//macromolecule metabolic process//cellular macromolecule metabolic process//catab…	--	--	GO:0003674//GO:0031625//GO:0044389//GO:0005488//GO:0005515//GO:0019899
Gh_A01G0206	A01	+	2026488	2026826	339	35	40	36	6	1	5	4	2	6	6.00941	6.68445	6.40982	0.90858	0.1667	0.842625	0.630528	0.299384	0.961478	6.36789	0.639302	0.630463	37.6944	3.92976	3.2618	6.7384e-11	1.287e-09	UP	3.95345	36.8056	-3.2187	5.7671e-10	1.1301e-08	DOWN	4.0526	3.94239	0.039777	1	1	FALSE	--	--	--	--	--
Gh_A01G0208	A01	+	2041193	2041570	378	189	151	158	328	255	258	231	231	215	29.1027	22.6303	25.2295	44.5445	38.1227	38.9935	32.6561	31.0112	30.8983	25.6542	40.5535	31.5219	169.317	219.081	-0.37173	0.013846	0.060878	FALSE	277.111	165.323	0.74517	1.8616e-06	2.2832e-05	UP	284.49	219.757	0.37247	0.011047	0.6643	FALSE	--	--	--	--	--
Gh_A01G0209	A01	+	2043815	2045287	804	68	46	66	100	93	94	84	61	65	4.92284	3.24121	4.95486	6.38493	6.53675	6.67937	5.583	3.8501	4.39182	4.37297	6.53368	4.60831	61.3844	68.1199	-0.1502	0.55368	0.8223	FALSE	94.9576	59.9399	0.66377	0.0047264	0.026265	UP	97.4861	68.3305	0.51267	0.023874	0.95293	FALSE	GO:0006508//GO:0008150//GO:0043170//GO:0044238//GO:0071704//GO:0008152//GO:0019538	proteolysis//biological_process//macromolecule metabolic process//primary metabolic process//organic substance metabolic process//metabolic process//protein metabolic process	--	--	GO:0003674//GO:0008234//GO:0003824//GO:0008233//GO:0016787//GO:0070011
Gh_A01G0211	A01	+	2060968	2064365	678	160	215	198	122	121	110	143	128	116	13.7358	17.9645	17.627	9.23723	10.0853	9.26887	11.2707	9.58028	9.29428	16.4424	9.53048	10.0484	194.664	125.261	0.63604	0.00010235	0.00083455	UP	116.695	190.078	-0.70384	8.2711e-05	0.00074631	DOWN	119.822	125.647	-0.068487	0.7335	1	FALSE	GO:0008152//GO:0008150	metabolic process//biological_process	--	--	GO:0003674//GO:0003824
Gh_A01G0212	A01	+	2071881	2072732	852	185	186	131	70	81	68	81	71	72	12.6385	12.3674	9.28057	4.21765	5.37255	4.55967	5.0803	4.2288	4.59072	11.4288	4.71662	4.63327	170.031	72.5805	1.2281	1.0455e-09	1.7726e-08	UP	72.5171	166.01	-1.1949	2.9371e-09	5.3031e-08	DOWN	74.4694	72.805	0.032609	0.9167	1	FALSE	--	--	GO:0043227//GO:0005634//GO:0005680//GO:0044464//GO:0044428//GO:0044422//GO:0000151//GO:0005575//GO:0005623//GO:0000152//GO:0044424//GO:0031461//GO:1902494//GO:0032991//GO:0005622//GO:0043231//GO:0043234//GO:0043229//GO:0043226//GO:0044446//GO:1990234	membrane-bounded organelle//nucleus//anaphase-promoting complex//cell part//nuclear part//organelle part//ubiquitin ligase complex//cellular_component//cell//nuclear ubiquitin ligase complex//intracellular part//cullin-RING ubiquitin ligase complex//catalytic complex//macromolecular complex//intracellular//intracellular membrane-bounded organelle//protein complex//intracellular organelle//organel…	GO:0016740//GO:0046914//GO:0046872//GO:0043167//GO:0005515//GO:0008270//GO:0019787//GO:0003676//GO:0005488//GO:1901363//GO:0097159//GO:0003723//GO:0004842//GO:0043169//GO:0003824//GO:0003674
Gh_A01G0213	A01	+	2083336	2091108	3321	190	154	154	240	217	232	212	230	214	3.33003	2.62698	2.79895	3.70983	3.69254	3.99101	3.41123	3.51445	3.50052	2.91865	3.7978	3.4754	169.241	212.218	-0.32647	0.031949	0.11902	FALSE	228.103	165.248	0.46505	0.0045851	0.025627	UP	234.157	212.874	0.13748	0.38751	1	FALSE	--	--	--	--	GO:0003824//GO:0003674//GO:0035091//GO:0005543//GO:0043168//GO:0043167//GO:0005488//GO:0008289
Gh_A01G0215	A01	-	2096672	2102177	1935	314	276	300	259	219	207	230	230	239	9.44521	8.08041	9.35801	6.87117	6.39585	6.11158	6.35172	6.03177	6.70972	8.96121	6.45953	6.3644	302.763	226.436	0.41909	0.0018603	0.011115	UP	225.82	295.628	-0.38861	0.0098035	0.048236	DOWN	231.856	227.138	0.029657	0.83025	1	FALSE	GO:0044238//GO:1901575//GO:0006629//GO:0008152//GO:0071704//GO:0044699//GO:0044712//GO:0008150//GO:0044710//GO:0009056//GO:0016042	primary metabolic process//organic substance catabolic process//lipid metabolic process//metabolic process//organic substance metabolic process//single-organism process//single-organism catabolic process//biological_process//single-organism metabolic process//catabolic process//lipid catabolic process	--	--	--
Gh_A01G0217	A01	+	2121327	2124479	2037	1113	1305	1154	902	775	759	740	821	721	31.8029	36.2932	34.1946	22.7315	21.5004	21.287	19.4127	20.4527	19.2279	34.0969	21.8396	19.6977	1212.8	737.76	0.71712	1.3543e-14	3.469e-13	UP	803.974	1184.2	-0.5587	3.0612e-07	4.2276e-06	DOWN	825.421	740.035	0.15754	0.15461	1	FALSE	GO:0010467//GO:0046483//GO:0065007//GO:0023052//GO:0044699//GO:0071704//GO:0007165//GO:0008152//GO:0032774//GO:0035556//GO:1901362//GO:0009058//GO:0044763//GO:1901576//GO:0044700//GO:0044238//GO:0050794//GO:0051716//GO:0044271//GO:0000160//GO:0044237//GO:0043170//GO:1901360//GO:0034645//GO:0044260//GO:0016070//GO:0034654//GO:0050789//GO:0009059//GO:0006725//GO:0034641//GO:0019438//GO:0044249//GO:…	gene expression//heterocycle metabolic process//biological regulation//signaling//single-organism process//organic substance metabolic process//signal transduction//metabolic process//RNA biosynthetic process//intracellular signal transduction//organic cyclic compound biosynthetic process//biosynthetic process//single-organism cellular process//organic substance biosynthetic process//single organ…	--	--	GO:0016740//GO:0016772//GO:0003676//GO:1901363//GO:0005488//GO:0003677//GO:0034061//GO:0097159//GO:0016779//GO:0003674//GO:0003887//GO:0003824
Gh_A01G0218	A01	+	2127283	2129196	381	15	9	19	7	4	2	0	2	5	2.29155	1.33821	3.01004	0.943159	0.593294	0.299895	0	0.266381	0.712907	2.21326	0.612116	0.326429	14.7217	2.2875	2.6861	0.00037815	0.0027124	UP	4.19822	14.3765	-1.7759	0.012069	0.057203	FALSE	4.31325	2.29507	0.91024	0.45273	1	FALSE	GO:0044763//GO:0044238//GO:0044700//GO:0051716//GO:0050794//GO:0044267//GO:0006464//GO:0065007//GO:0044699//GO:0023052//GO:0043412//GO:0071704//GO:0007165//GO:0008152//GO:0019538//GO:0035556//GO:0006468//GO:0016310//GO:0006796//GO:0036211//GO:0050896//GO:0009987//GO:0048511//GO:0008150//GO:0007154//GO:0044237//GO:0006793//GO:0000160//GO:0043170//GO:0044260//GO:0050789//GO:0007623	single-organism cellular process//primary metabolic process//single organism signaling//cellular response to stimulus//regulation of cellular process//cellular protein metabolic process//cellular protein modification process//biological regulation//single-organism process//signaling//macromolecule modification//organic substance metabolic process//signal transduction//metabolic process//protein m…	--	--	--
Gh_A01G0219	A01	-	2130369	2131001	414	26	22	20	44	62	49	44	50	52	3.65541	3.01042	2.9159	5.45587	8.46304	6.76176	5.67932	6.12869	6.82324	3.19391	6.89356	6.21042	23.088	47.2758	-1.034	0.0018008	0.01081	DOWN	51.4656	22.5428	1.1909	0.00041661	0.0031878	UP	52.8568	47.4228	0.15651	0.61542	1	FALSE	GO:0060255//GO:0044249//GO:0019438//GO:0006139//GO:0006807//GO:0009987//GO:0090304//GO:0097659//GO:0010556//GO:0018130//GO:0019222//GO:0008150//GO:0006351//GO:0031326//GO:0044237//GO:0034645//GO:1901360//GO:0043170//GO:2000112//GO:0031323//GO:0050789//GO:0034654//GO:0016070//GO:0044260//GO:0051252//GO:0034641//GO:0006725//GO:0009059//GO:0009889//GO:1901576//GO:0044238//GO:0019219//GO:0051171//GO:…	regulation of macromolecule metabolic process//cellular biosynthetic process//aromatic compound biosynthetic process//nucleobase-containing compound metabolic process//nitrogen compound metabolic process//cellular process//nucleic acid metabolic process//nucleic acid-templated transcription//regulation of macromolecule biosynthetic process//heterocycle biosynthetic process//regulation of metaboli…	--	--	GO:0003674//GO:0003700//GO:0001071//GO:0098772//GO:0043169//GO:0008047//GO:0030234//GO:0030695//GO:0097159//GO:0005096//GO:0043565//GO:0003676//GO:0003677//GO:0005488//GO:1901363//GO:0008270//GO:0060589//GO:0046872//GO:0043167//GO:0046914
Gh_A01G0221	A01	-	2160884	2163920	1590	357	405	374	315	254	257	312	349	307	13.0688	14.4299	14.1977	10.1701	9.02758	9.23421	10.4858	11.1385	10.4889	13.8988	9.4773	10.7044	385.881	312.945	0.30225	0.013651	0.060211	FALSE	272.403	376.784	-0.46799	0.00081129	0.0057606	DOWN	279.657	313.91	-0.16669	0.24321	1	FALSE	GO:0033036//GO:1902580//GO:1902578//GO:0098662//GO:0008104//GO:0006913//GO:0044744//GO:0006818//GO:0044763//GO:0072594//GO:0044765//GO:0034613//GO:0006812//GO:0017038//GO:0055085//GO:0015988//GO:0006811//GO:1902582//GO:0051641//GO:0044699//GO:0070727//GO:0006810//GO:0015031//GO:0008150//GO:0045184//GO:0034220//GO:0016192//GO:0006605//GO:0006886//GO:0051234//GO:0034504//GO:0009987//GO:1902600//GO:…	macromolecule localization//single-organism cellular localization//single-organism localization//inorganic cation transmembrane transport//protein localization//nucleocytoplasmic transport//protein targeting to nucleus//hydrogen transport//single-organism cellular process//establishment of protein localization to organelle//single-organism transport//cellular protein localization//cation transpor…	GO:0044464//GO:0098588//GO:0044444//GO:0048475//GO:0016020//GO:0033178//GO:0016471//GO:0044422//GO:0005737//GO:0031090//GO:0016469//GO:0043227//GO:0044425//GO:0005634//GO:0000221//GO:0043226//GO:0005773//GO:0043229//GO:0043234//GO:0043231//GO:0005622//GO:0032991//GO:0098805//GO:0005774//GO:0098796//GO:0044446//GO:0005575//GO:0030117//GO:0033176//GO:0044424//GO:0033180//GO:0044437//GO:0005623	cell part//bounding membrane of organelle//cytoplasmic part//coated membrane//membrane//proton-transporting two-sector ATPase complex, catalytic domain//vacuolar proton-transporting V-type ATPase complex//organelle part//cytoplasm//organelle membrane//proton-transporting two-sector ATPase complex//membrane-bounded organelle//membrane part//nucleus//vacuolar proton-transporting V-type ATPase, V1 d…	GO:0022857//GO:0008565//GO:0005515//GO:0016817//GO:0005488//GO:0003824//GO:0005215//GO:0003674//GO:0016820//GO:0016787//GO:0022892
Gh_A01G0224	A01	+	2187286	2191439	1827	549	514	385	763	620	548	618	665	561	17.4903	15.9379	12.7194	21.4387	19.1773	17.1359	18.0757	18.4706	16.6806	15.3825	19.2506	17.7423	490.733	596.007	-0.28039	0.031166	0.11669	FALSE	635.093	479.128	0.40655	0.0066325	0.034885	UP	652.128	597.841	0.12539	0.2619	1	FALSE	GO:0008152//GO:0008150	metabolic process//biological_process	--	--	GO:0016740//GO:0016746//GO:0046912//GO:0003824//GO:0005488//GO:0048037//GO:0003674
Gh_A01G0229	A01	+	2216586	2221182	1434	184	231	174	153	116	160	148	176	139	7.46847	9.12574	7.32391	5.47714	4.57134	6.37433	5.51514	6.22819	5.26567	7.97271	5.47427	5.66967	199.643	149.491	0.41736	0.008118	0.039166	UP	142.283	194.929	-0.45418	0.011162	0.053689	FALSE	146.006	149.95	-0.038461	0.80856	1	FALSE	--	--	--	--	GO:0097367//GO:0097159//GO:0005524//GO:0035639//GO:0000166//GO:0001882//GO:0003674//GO:0017076//GO:0032550//GO:0036094//GO:0043168//GO:0032555//GO:1901265//GO:0032559//GO:0032553//GO:0030554//GO:0032549//GO:0043167//GO:0001883//GO:0005488//GO:1901363
Gh_A01G0231	A01	-	2230431	2230949	519	4	7	6	32	29	23	35	37	23	0.448596	0.764075	0.697794	3.16515	3.15766	2.53177	3.60367	3.6177	2.4074	0.636822	2.95153	3.20959	5.77157	30.627	-2.4078	1.3148e-06	1.5029e-05	DOWN	27.6351	5.63566	2.2938	1.3739e-05	0.0001446	UP	28.3808	30.7201	-0.11427	0.78478	1	FALSE	--	--	--	--	GO:0098772//GO:0003674//GO:0004857//GO:0030234
Gh_A01G0239	A01	-	2307203	2309122	1380	356	356	313	269	309	203	285	298	269	15.0153	14.6142	13.6902	10.0066	12.6536	8.4039	11.036	10.9581	10.5891	14.4399	10.3547	10.8611	347.951	275.585	0.33639	0.0079243	0.038391	UP	257.334	339.739	-0.40079	0.0051884	0.028382	DOWN	264.355	276.435	-0.064463	0.69418	1	FALSE	GO:0009987//GO:0036211//GO:0006796//GO:0016310//GO:0008150//GO:0043170//GO:0044237//GO:0006793//GO:0044260//GO:0044238//GO:0044267//GO:0071704//GO:0043412//GO:0006464//GO:0006468//GO:0019538//GO:0008152	cellular process//protein modification process//phosphate-containing compound metabolic process//phosphorylation//biological_process//macromolecule metabolic process//cellular metabolic process//phosphorus metabolic process//cellular macromolecule metabolic process//primary metabolic process//cellular protein metabolic process//organic substance metabolic process//macromolecule modification//cell…	--	--	GO:0017076//GO:0032550//GO:0003674//GO:0016773//GO:0003824//GO:0001882//GO:0000166//GO:0035639//GO:0005524//GO:0097159//GO:0097367//GO:1901363//GO:0005488//GO:0016772//GO:0001883//GO:0004672//GO:0043167//GO:0030554//GO:0032549//GO:0032553//GO:0016740//GO:0032559//GO:0016301//GO:0032555//GO:0036094//GO:0043168//GO:1901265
Gh_A01G0241	A01	+	2326089	2329610	1116	528	636	598	401	347	375	358	361	413	27.538	32.2848	32.343	18.4456	17.5711	19.1969	17.1421	16.415	20.1036	30.7219	18.4045	17.8869	598.68	367.038	0.70586	1.4604e-09	2.44e-08	UP	371.501	584.573	-0.65402	1.8994e-07	2.701e-06	DOWN	381.355	368.182	0.050718	0.69716	1	FALSE	--	--	--	--	GO:0097159//GO:0003674//GO:0000166//GO:0043169//GO:0046872//GO:0043167//GO:1901265//GO:0036094//GO:1901363//GO:0005488
Gh_A01G0245	A01	+	2363360	2369245	3516	187	185	165	267	253	207	223	250	253	3.09568	2.98077	2.83255	3.89829	4.06637	3.36345	3.38922	3.60819	3.90894	2.96967	3.77604	3.63545	182.318	235.03	-0.36638	0.013236	0.05872	FALSE	239.565	178.016	0.42842	0.0069474	0.036237	UP	246.02	235.759	0.061463	0.66919	1	FALSE	GO:0007017//GO:0044699//GO:0008150//GO:0044763//GO:0007018//GO:0009987//GO:0006928	microtubule-based process//single-organism process//biological_process//single-organism cellular process//microtubule-based movement//cellular process//movement of cell or subcellular component	--	--	GO:0097159//GO:0016787//GO:0043168//GO:0097367//GO:0036094//GO:0008092//GO:0032555//GO:1901265//GO:0003777//GO:0044877//GO:0016462//GO:0032559//GO:0005524//GO:0035639//GO:0032553//GO:0030554//GO:0032549//GO:0008017//GO:0016818//GO:0043167//GO:0017111//GO:0003774//GO:0001882//GO:0016817//GO:0000166//GO:0005515//GO:0003824//GO:0015631//GO:0001883//GO:0003674//GO:0017076//GO:0005488//GO:1901363//GO:…
Gh_A01G0249	A01	+	2402139	2406022	432	5	5	3	26	23	34	26	22	28	0.673673	0.655679	0.419161	3.08959	3.0087	4.49634	3.21613	2.58426	3.52097	0.582838	3.53154	3.10712	4.39671	24.6799	-2.4888	1.0887e-05	0.00010714	DOWN	27.6728	4.29256	2.6886	1.7169e-06	2.1156e-05	UP	28.3929	24.757	0.1977	0.64593	1	FALSE	GO:0008152//GO:0015979//GO:0044237//GO:0009987//GO:0008150	metabolic process//photosynthesis//cellular metabolic process//cellular process//biological_process	GO:0009654//GO:0009523//GO:0044425//GO:0009521//GO:0016020//GO:0044464//GO:0005623//GO:1902494//GO:0044424//GO:0005575//GO:0009579//GO:0034357//GO:0098796//GO:0042651//GO:1990204//GO:0043234//GO:0005622//GO:0032991//GO:0044436	photosystem II oxygen evolving complex//photosystem II//membrane part//photosystem//membrane//cell part//cell//catalytic complex//intracellular part//cellular_component//thylakoid//photosynthetic membrane//membrane protein complex//thylakoid membrane//oxidoreductase complex//protein complex//intracellular//macromolecular complex//thylakoid part	--
Gh_A01G0250	A01	-	2406367	2419508	2115	478	556	471	415	387	368	452	503	434	13.1547	14.8926	13.4417	10.0728	10.3404	9.94034	11.4202	12.0686	11.1472	13.8296	10.1178	11.5453	510.75	448.976	0.18598	0.092701	0.26762	FALSE	386.62	498.699	-0.36725	0.0038856	0.022265	DOWN	396.951	450.36	-0.18212	0.14961	1	FALSE	GO:0060255//GO:0019438//GO:0044249//GO:0006807//GO:0006139//GO:0090304//GO:0097659//GO:0050896//GO:0009987//GO:0018130//GO:0010556//GO:0019222//GO:0031326//GO:0008150//GO:0006259//GO:0006351//GO:0007154//GO:0033554//GO:0044237//GO:0043170//GO:1901360//GO:0031668//GO:2000112//GO:0034645//GO:0044260//GO:0051252//GO:0006950//GO:0031323//GO:0050789//GO:0016070//GO:0034654//GO:0009059//GO:0006725//GO:…	regulation of macromolecule metabolic process//aromatic compound biosynthetic process//cellular biosynthetic process//nitrogen compound metabolic process//nucleobase-containing compound metabolic process//nucleic acid metabolic process//nucleic acid-templated transcription//response to stimulus//cellular process//heterocycle biosynthetic process//regulation of macromolecule biosynthetic process//…	--	--	GO:0003674//GO:0032550//GO:0017076//GO:0000166//GO:0003697//GO:0001882//GO:0035639//GO:0097367//GO:0097159//GO:0005524//GO:0001883//GO:0003676//GO:0005488//GO:1901363//GO:0003677//GO:0043566//GO:0032553//GO:0030554//GO:0032549//GO:0043167//GO:1901265//GO:0036094//GO:0043168//GO:0032555//GO:0032559
Gh_A01G0254	A01	+	2576304	2632730	3381	35	37	33	16	16	16	21	22	14	0.60254	0.619957	0.589131	0.242933	0.26743	0.270358	0.331909	0.330199	0.224942	0.603876	0.26024	0.295683	35.6509	18.3806	0.95575	0.011194	0.051174	FALSE	15.9034	34.8098	-1.1302	0.004711	0.026188	DOWN	16.3271	18.4365	-0.1753	0.73403	1	FALSE	GO:0006468//GO:0008152//GO:0044260//GO:0009875//GO:0019538//GO:0043170//GO:0071704//GO:0032501//GO:0051704//GO:0044706//GO:0008037//GO:0044699//GO:0043412//GO:0006793//GO:0044237//GO:0006464//GO:0044267//GO:0008150//GO:0007154//GO:0048544//GO:0022414//GO:0006796//GO:0009987//GO:0044238//GO:0036211//GO:0016310//GO:0009856//GO:0044703//GO:0044763	protein phosphorylation//metabolic process//cellular macromolecule metabolic process//pollen-pistil interaction//protein metabolic process//macromolecule metabolic process//organic substance metabolic process//multicellular organismal process//multi-organism process//multi-multicellular organism process//cell recognition//single-organism process//macromolecule modification//phosphorus metabolic p…	GO:0048770//GO:0005737//GO:0043227//GO:0031410//GO:0005575//GO:0044424//GO:0005623//GO:0042470//GO:0043226//GO:0044464//GO:0005622//GO:0043229//GO:0043231//GO:0016023//GO:0031982//GO:0044444//GO:0031988	pigment granule//cytoplasm//membrane-bounded organelle//cytoplasmic vesicle//cellular_component//intracellular part//cell//melanosome//organelle//cell part//intracellular//intracellular organelle//intracellular membrane-bounded organelle//cytoplasmic membrane-bounded vesicle//vesicle//cytoplasmic part//membrane-bounded vesicle	GO:0016301//GO:0032559//GO:0005524//GO:0016740//GO:1901265//GO:0097159//GO:0097367//GO:0043168//GO:0036094//GO:0032555//GO:0043167//GO:0035639//GO:0032553//GO:0032549//GO:0030554//GO:0003824//GO:0016773//GO:0001882//GO:0000166//GO:0004672//GO:0032550//GO:0017076//GO:0005488//GO:1901363//GO:0001883//GO:0003674//GO:0016772
Gh_A01G0264	A01	+	2694392	2696258	1467	85	88	101	134	141	121	123	129	143	3.3725	3.39827	4.15561	4.68907	5.43155	4.71215	4.48043	4.46229	5.29534	3.64213	4.94426	4.74602	93.2922	128.019	-0.45653	0.016971	0.071786	FALSE	130.921	91.097	0.52323	0.0095276	0.047108	UP	134.441	128.417	0.066131	0.73147	1	FALSE	--	--	--	--	--
Gh_A01G0265	A01	+	2719110	2720237	942	584	677	692	754	666	499	393	365	392	36.0849	40.7139	44.3403	41.0896	39.9538	30.2631	22.2939	19.6626	22.606	40.3797	37.1022	21.5208	664.183	372.744	0.8334	3.0975e-12	6.6913e-11	UP	630.256	648.544	-0.041267	0.83531	0.98961	FALSE	647.31	373.901	0.7918	7.8057e-07	0.00055021	UP	GO:0042157//GO:0051234//GO:0008150//GO:0051179//GO:0043170//GO:0071702//GO:0010876//GO:1902578//GO:0033036//GO:0044765//GO:0044238//GO:0006869//GO:0019538//GO:0008152//GO:0044699//GO:0006810//GO:0071704	lipoprotein metabolic process//establishment of localization//biological_process//localization//macromolecule metabolic process//organic substance transport//lipid localization//single-organism localization//macromolecule localization//single-organism transport//primary metabolic process//lipid transport//protein metabolic process//metabolic process//single-organism process//transport//organic su…	GO:0005575//GO:0005576	cellular_component//extracellular region	GO:0003674//GO:0005488//GO:0008289
Gh_A01G0274	A01	-	3082507	3086569	657	914	1030	869	1807	1466	1376	1591	1407	1350	80.9737	88.8131	79.8358	141.19	126.097	119.651	129.404	108.674	111.624	83.2075	128.979	116.567	954.582	1408.1	-0.56081	7.3502e-08	9.9783e-07	DOWN	1530.9	932.055	0.7159	1.1784e-11	2.7535e-10	UP	1571.84	1412.45	0.15426	0.12732	1	FALSE	--	--	--	--	--
Gh_A01G0275	A01	-	3089928	3090650	723	1163	1128	1135	1792	1228	1767	1517	1612	1468	93.6277	88.3845	94.7547	127.236	95.9831	139.625	112.122	113.142	110.3	92.2556	120.948	111.855	1164.65	1486.96	-0.35246	5.2761e-05	0.000457	DOWN	1585.41	1137.2	0.47937	0.020573	0.087982	FALSE	1626.81	1491.55	0.12524	0.4966	1	FALSE	GO:0009117//GO:0008608//GO:0044271//GO:0016043//GO:0009123//GO:0009144//GO:0009119//GO:0098662//GO:1902578//GO:0009145//GO:0046129//GO:1901657//GO:0006818//GO:1901564//GO:0006754//GO:0044238//GO:1901576//GO:0006753//GO:0009142//GO:0007049//GO:0007010//GO:0009126//GO:1901137//GO:0044763//GO:0044765//GO:0019637//GO:0009058//GO:1901362//GO:1901135//GO:0009260//GO:0006812//GO:0090407//GO:0071840//GO:…	nucleotide metabolic process//attachment of spindle microtubules to kinetochore//cellular nitrogen compound biosynthetic process//cellular component organization//nucleoside monophosphate metabolic process//purine nucleoside triphosphate metabolic process//ribonucleoside metabolic process//inorganic cation transmembrane transport//single-organism localization//purine nucleoside triphosphate biosy…	GO:0005694//GO:0044464//GO:0044454//GO:0019028//GO:0000228//GO:0005876//GO:0044427//GO:0000794//GO:0044422//GO:0044430//GO:0044428//GO:0005856//GO:0000793//GO:0000780//GO:0005874//GO:0043233//GO:0000775//GO:0042729//GO:0043227//GO:0005634//GO:0000779//GO:0031981//GO:0043232//GO:0043226//GO:0043229//GO:0043231//GO:0043234//GO:0005622//GO:0032991//GO:0043228//GO:0005819//GO:0044423//GO:0019012//GO:…	chromosome//cell part//nuclear chromosome part//viral capsid//nuclear chromosome//spindle microtubule//chromosomal part//condensed nuclear chromosome//organelle part//cytoskeletal part//nuclear part//cytoskeleton//condensed chromosome//condensed nuclear chromosome, centromeric region//microtubule//organelle lumen//chromosome, centromeric region//DASH complex//membrane-bounded organelle//nucleus//…	GO:0022857//GO:0015078//GO:0019829//GO:0016817//GO:0046933//GO:0022890//GO:0042626//GO:0043492//GO:0044769//GO:0016462//GO:0016818//GO:0022891//GO:0022804//GO:0003824//GO:0005215//GO:0042623//GO:0015405//GO:0003674//GO:0015077//GO:0016820//GO:0016787//GO:0015399//GO:0008324//GO:0042625//GO:0022892//GO:0017111//GO:0005198//GO:0016887//GO:0015075
Gh_A01G0276	A01	+	3096262	3096531	270	5	2	7	60	38	30	67	81	22	1.07788	0.419635	1.56487	11.4077	7.95343	6.34777	13.2604	15.2237	4.42636	1.02079	8.56965	10.9701	4.81134	54.4567	-3.5006	0.00018981	0.0014596	DOWN	41.7548	4.69885	3.1516	5.0656e-09	8.8908e-08	UP	42.8801	54.618	-0.34907	0.5358	1	FALSE	--	--	--	--	--
Gh_A01G0278	A01	+	3120319	3122365	1110	2671	2833	2229	7812	6456	8174	6213	6575	5977	140.06	144.587	121.208	361.286	328.682	420.703	299.104	300.587	292.515	135.285	370.223	297.402	2622.15	6069.77	-1.2109	1.6575e-54	2.1389e-52	DOWN	7443.15	2560.21	1.5397	7.9388e-15	2.4229e-13	UP	7638.79	6088.5	0.32726	0.019256	0.87832	FALSE	GO:1901576//GO:0009064//GO:0044238//GO:0044272//GO:0046394//GO:0043436//GO:0044763//GO:0008652//GO:0006520//GO:0044271//GO:0009110//GO:1901564//GO:0042724//GO:0052803//GO:0071704//GO:0043648//GO:0016053//GO:0006766//GO:0046483//GO:0072527//GO:0044699//GO:0019752//GO:1901362//GO:0009058//GO:0042364//GO:0044283//GO:0008152//GO:0006807//GO:0006537//GO:0006790//GO:0043650//GO:0055114//GO:0009987//GO:…	organic substance biosynthetic process//glutamine family amino acid metabolic process//primary metabolic process//sulfur compound biosynthetic process//carboxylic acid biosynthetic process//oxoacid metabolic process//single-organism cellular process//cellular amino acid biosynthetic process//cellular amino acid metabolic process//cellular nitrogen compound biosynthetic process//vitamin biosynthet…	GO:0044464//GO:0005737//GO:0005622//GO:0044424//GO:0005623//GO:0005575	cell part//cytoplasm//intracellular//intracellular part//cell//cellular_component	GO:0015930//GO:0018580//GO:0016701//GO:0016491//GO:0016740//GO:0003674//GO:0004497//GO:0003824//GO:0016627//GO:0016638//GO:0016703//GO:0016765//GO:0004789
Gh_A01G0279	A01	+	3142580	3144620	1110	1527	1659	1422	3656	2814	3392	3016	2643	2782	80.0717	84.6698	77.325	169.081	143.264	174.581	145.195	120.829	136.151	80.6888	162.309	134.059	1563.93	2735.98	-0.80688	3.2365e-15	8.732e-14	DOWN	3261.63	1527.03	1.0949	1.595e-13	4.3904e-12	UP	3347.64	2744.45	0.28663	0.029113	1	FALSE	GO:0044763//GO:0008652//GO:0046394//GO:0043436//GO:0044272//GO:0044238//GO:0009064//GO:1901576//GO:0042724//GO:0052803//GO:0009110//GO:1901564//GO:0006520//GO:0044271//GO:0072527//GO:0044699//GO:0006766//GO:0016053//GO:0046483//GO:0071704//GO:0043648//GO:0008152//GO:0042364//GO:0044283//GO:0009058//GO:1901362//GO:0019752//GO:1901607//GO:0019438//GO:0044249//GO:0055114//GO:0009987//GO:0006807//GO:…	single-organism cellular process//cellular amino acid biosynthetic process//carboxylic acid biosynthetic process//oxoacid metabolic process//sulfur compound biosynthetic process//primary metabolic process//glutamine family amino acid metabolic process//organic substance biosynthetic process//thiamine-containing compound biosynthetic process//imidazole-containing compound metabolic process//vitami…	GO:0044464//GO:0005737//GO:0005622//GO:0005623//GO:0044424//GO:0005575	cell part//cytoplasm//intracellular//cell//intracellular part//cellular_component	GO:0015930//GO:0018580//GO:0016491//GO:0016701//GO:0016740//GO:0004497//GO:0003674//GO:0016627//GO:0003824//GO:0016638//GO:0004789//GO:0016765//GO:0016703
Gh_A01G0282	A01	-	3310806	3312464	690	175	140	146	341	323	357	322	327	338	14.7622	11.4943	12.7716	25.3698	26.4538	29.5585	24.9374	24.049	26.6106	13.0094	27.1274	25.199	156.732	319.698	-1.0284	4.3829e-13	1.009e-11	DOWN	338.622	153.035	1.1458	1.1651e-13	3.2448e-12	UP	347.591	320.69	0.11621	0.41111	1	FALSE	--	--	--	--	--
Gh_A01G0286	A01	+	3651446	3656150	1842	212	266	216	186	206	168	150	168	153	6.69899	8.18083	7.07795	5.18364	6.31993	5.21055	4.35157	4.62826	4.51221	7.31926	5.57138	4.49735	235.424	152.32	0.62816	3.2986e-05	0.00029858	UP	185.151	229.869	-0.31211	0.049007	0.17281	FALSE	190.143	152.79	0.31553	0.064923	1	FALSE	--	--	--	--	GO:0005515//GO:0008289//GO:0005488//GO:0003674
Gh_A01G0289	A01	+	3664665	3667569	918	691	619	546	723	606	822	782	903	777	43.8125	38.1991	35.8999	40.4303	37.3048	51.1556	45.5206	49.9164	45.9797	39.3039	42.9636	47.1389	630.007	795.669	-0.3368	0.0006939	0.0046637	DOWN	714.802	615.13	0.21665	0.28258	0.57814	FALSE	733.51	798.122	-0.12179	0.41051	1	FALSE	--	--	--	--	--
Gh_A01G0290	A01	+	3668352	3673723	1866	119	136	125	880	801	682	518	443	495	3.71192	4.12888	4.04335	24.2093	24.258	20.8803	14.8341	12.0473	14.4106	3.96138	23.1159	13.764	129.074	472.228	-1.8713	1.4549e-34	1.0143e-32	DOWN	778.6	126.031	2.6271	4.4255e-79	1.6383e-76	UP	799.532	473.695	0.7552	5.3099e-11	1.4522e-07	UP	GO:0044237//GO:0033554//GO:1901360//GO:0043170//GO:2000112//GO:0034645//GO:0009059//GO:0034641//GO:0006725//GO:0044260//GO:0051252//GO:0006950//GO:0006310//GO:0050789//GO:0031323//GO:0034654//GO:0016070//GO:0044710//GO:0019438//GO:0044249//GO:0060255//GO:0097659//GO:0090304//GO:0055114//GO:0009987//GO:0050896//GO:0006807//GO:0006139//GO:0018130//GO:0010556//GO:0031326//GO:0008150//GO:0006351//GO:…	cellular metabolic process//cellular response to stress//organic cyclic compound metabolic process//macromolecule metabolic process//regulation of cellular macromolecule biosynthetic process//cellular macromolecule biosynthetic process//macromolecule biosynthetic process//cellular nitrogen compound metabolic process//cellular aromatic compound metabolic process//cellular macromolecule metabolic p…	--	--	GO:0097159//GO:0005506//GO:0003674//GO:0043169//GO:0046906//GO:0016886//GO:0020037//GO:0003910//GO:0003824//GO:0043167//GO:0046872//GO:0016491//GO:0046983//GO:0046914//GO:0005488//GO:1901363//GO:0003677//GO:0003676//GO:0003909//GO:0016705//GO:0005515//GO:0016874
Gh_A01G0293	A01	+	3698162	3700047	1557	369	400	380	670	572	568	664	618	547	13.7943	14.5538	14.7312	22.0901	20.7607	20.8412	22.7889	20.1418	19.0847	14.3598	21.2307	20.6718	390.402	591.778	-0.6001	5.1159e-08	7.0943e-07	DOWN	597.462	381.199	0.6483	2.078e-07	2.9367e-06	UP	613.388	593.599	0.047309	0.68044	1	FALSE	GO:0006468//GO:0010468//GO:0009058//GO:0006355//GO:1901362//GO:0019538//GO:0048583//GO:0022607//GO:0032774//GO:0010646//GO:0071840//GO:0008152//GO:0007165//GO:0071704//GO:0006281//GO:2001141//GO:0065007//GO:0006464//GO:1903506//GO:0023052//GO:0044699//GO:0043412//GO:0010467//GO:0046483//GO:0044267//GO:0023051//GO:0051716//GO:0050794//GO:0044271//GO:0016043//GO:0080090//GO:0051171//GO:0044238//GO:…	protein phosphorylation//regulation of gene expression//biosynthetic process//regulation of transcription, DNA-templated//organic cyclic compound biosynthetic process//protein metabolic process//regulation of response to stimulus//cellular component assembly//RNA biosynthetic process//regulation of cell communication//cellular component organization or biogenesis//metabolic process//signal transd…	GO:0005924//GO:0030055//GO:0030054//GO:0005912//GO:0005575//GO:0070161//GO:0005925	cell-substrate adherens junction//cell-substrate junction//cell junction//adherens junction//cellular_component//anchoring junction//focal adhesion	GO:0016301//GO:0046914//GO:0016740//GO:0043167//GO:0046872//GO:0016491//GO:0004871//GO:0046983//GO:0016705//GO:0005515//GO:0004672//GO:0016874//GO:0005488//GO:0004713//GO:1901363//GO:0003677//GO:0003676//GO:0003909//GO:0016772//GO:0005506//GO:0097159//GO:0003910//GO:0016773//GO:0060089//GO:0003824//GO:0043169//GO:0046906//GO:0016886//GO:0020037//GO:0003674
Gh_A01G0294	A01	+	3705710	3707185	1179	225	196	199	160	133	154	162	146	135	11.1079	9.41776	10.1878	6.96655	6.37489	7.46227	7.34253	6.28401	6.22025	10.2378	6.93457	6.6156	210.756	143.408	0.55545	0.00040775	0.0029004	UP	147.966	205.786	-0.47588	0.0048026	0.026615	DOWN	151.876	143.85	0.078327	0.67901	1	FALSE	GO:0051171//GO:0080090//GO:0044267//GO:0023051//GO:0044271//GO:0016043//GO:0051716//GO:0050794//GO:0044763//GO:0044238//GO:0044700//GO:0019219//GO:1901576//GO:0009889//GO:0006974//GO:0022607//GO:0032774//GO:0019538//GO:0048583//GO:0071840//GO:0008152//GO:0010646//GO:0010468//GO:0009058//GO:0006355//GO:0006468//GO:1901362//GO:0023052//GO:0044699//GO:0043412//GO:0065007//GO:0006464//GO:1903506//GO:…	regulation of nitrogen compound metabolic process//regulation of primary metabolic process//cellular protein metabolic process//regulation of signaling//cellular nitrogen compound biosynthetic process//cellular component organization//cellular response to stimulus//regulation of cellular process//single-organism cellular process//primary metabolic process//single organism signaling//regulation of…	GO:0030055//GO:0005912//GO:0030054//GO:0005924//GO:0005925//GO:0005575//GO:0070161	cell-substrate junction//adherens junction//cell junction//cell-substrate adherens junction//focal adhesion//cellular_component//anchoring junction	GO:0016874//GO:0016705//GO:0005515//GO:0004672//GO:0016772//GO:0003677//GO:0005488//GO:0004713//GO:1901363//GO:0003909//GO:0003676//GO:0016301//GO:0046914//GO:0016740//GO:0046872//GO:0016491//GO:0043167//GO:0004871//GO:0046983//GO:0046906//GO:0016886//GO:0043169//GO:0020037//GO:0003910//GO:0016773//GO:0060089//GO:0003824//GO:0003674//GO:0097159//GO:0005506
Gh_A01G0295	A01	-	3711924	3712247	237	41	46	40	86	76	66	70	81	67	10.0693	10.9955	10.1872	18.6278	18.1217	15.9096	15.7832	17.3434	15.3573	10.4173	17.5531	16.1613	43.111	70.426	-0.70805	0.0064703	0.032479	DOWN	75.1055	42.0939	0.83531	0.0017446	0.011216	UP	77.1223	70.6427	0.12661	0.60367	1	FALSE	GO:0009059//GO:0006725//GO:0034641//GO:0044260//GO:0051252//GO:0050789//GO:0031323//GO:0016070//GO:0034654//GO:0043170//GO:1901360//GO:2000112//GO:0034645//GO:0044237//GO:0031326//GO:0008150//GO:0006351//GO:0019222//GO:0018130//GO:0010556//GO:0097659//GO:0090304//GO:0009987//GO:0006807//GO:0006139//GO:0019438//GO:0044249//GO:0060255//GO:0010468//GO:0009058//GO:0006355//GO:1901362//GO:0006352//GO:…	macromolecule biosynthetic process//cellular aromatic compound metabolic process//cellular nitrogen compound metabolic process//cellular macromolecule metabolic process//regulation of RNA metabolic process//regulation of biological process//regulation of cellular metabolic process//RNA metabolic process//nucleobase-containing compound biosynthetic process//macromolecule metabolic process//organic…	--	--	GO:0034062//GO:0016779//GO:0097159//GO:0003824//GO:0001071//GO:0003700//GO:0003674//GO:0016987//GO:0016740//GO:0000996//GO:0003899//GO:0000990//GO:0005488//GO:1901363//GO:0003677//GO:0003676//GO:0016772//GO:0000988
Gh_A01G0304	A01	+	3985939	3990924	1785	317	339	308	760	698	761	651	730	704	10.3368	10.7589	10.4149	21.8568	22.098	24.3562	19.4889	20.7531	21.4251	10.5035	22.7703	20.5557	327.378	674.657	-1.0432	5.1303e-21	1.9982e-19	DOWN	735.212	319.657	1.2016	8.5649e-22	4.2474e-20	UP	754.703	676.746	0.15729	0.17413	1	FALSE	GO:0044260//GO:0043170//GO:0044237//GO:0006793//GO:0008150//GO:0006796//GO:0036211//GO:0009987//GO:0016310//GO:0006468//GO:0008152//GO:0019538//GO:0071704//GO:0006464//GO:0043412//GO:0044267//GO:0044238	cellular macromolecule metabolic process//macromolecule metabolic process//cellular metabolic process//phosphorus metabolic process//biological_process//phosphate-containing compound metabolic process//protein modification process//cellular process//phosphorylation//protein phosphorylation//metabolic process//protein metabolic process//organic substance metabolic process//cellular protein modific…	GO:0005615//GO:0005575//GO:0005576//GO:0044421//GO:0016020	extracellular space//cellular_component//extracellular region//extracellular region part//membrane	GO:0005524//GO:0097367//GO:0097159//GO:0035639//GO:0003824//GO:0016773//GO:0000166//GO:0001882//GO:0019955//GO:0032550//GO:0017076//GO:0003674//GO:0032559//GO:0016301//GO:0016740//GO:1901265//GO:0036094//GO:0043168//GO:0032555//GO:0043167//GO:0032549//GO:0030554//GO:0032553//GO:0005515//GO:0004672//GO:0005488//GO:1901363//GO:0001883//GO:0016772
Gh_A01G0307	A01	-	4000562	4004281	1086	85	80	98	42	64	35	61	51	56	4.55567	4.17316	5.44677	1.98532	3.33031	1.8412	3.00154	2.38308	2.80121	4.7252	2.38561	2.72861	89.5987	54.4833	0.71766	0.0020664	0.012153	UP	46.5672	87.4908	-0.90982	0.00034158	0.0026756	DOWN	47.8529	54.6523	-0.19168	0.51652	1	FALSE	GO:0055114//GO:0008150//GO:0044710//GO:0044699//GO:0008152	oxidation-reduction process//biological_process//single-organism metabolic process//single-organism process//metabolic process	--	--	GO:0003674//GO:0003824//GO:0016491
Gh_A01G0313	A01	-	4127905	4137368	2808	874	878	703	1600	1370	1333	1333	1535	1387	18.1166	17.7134	15.1113	29.2506	27.5714	27.1204	25.3675	27.7402	26.8329	16.9804	27.9808	26.6468	832.582	1375.8	-0.72461	1.8158e-15	4.9774e-14	DOWN	1419.84	812.913	0.80456	7.9943e-14	2.2577e-12	UP	1457.73	1380.05	0.079006	0.43043	1	FALSE	GO:0005992//GO:0016051//GO:0009987//GO:0044249//GO:0044262//GO:0008150//GO:0005991//GO:0046351//GO:0044711//GO:0034637//GO:0044237//GO:0044710//GO:0009311//GO:0044723//GO:1901576//GO:0044238//GO:0044763//GO:0009312//GO:0071704//GO:0005984//GO:0005975//GO:0044699//GO:0009058//GO:0008152	trehalose biosynthetic process//carbohydrate biosynthetic process//cellular process//cellular biosynthetic process//cellular carbohydrate metabolic process//biological_process//trehalose metabolic process//disaccharide biosynthetic process//single-organism biosynthetic process//cellular carbohydrate biosynthetic process//cellular metabolic process//single-organism metabolic process//oligosacchari…	--	--	GO:0003674//GO:0003824
Gh_A01G0317	A01	-	4366432	4377717	3600	4	2	9	21	19	9	8	10	7	0.0646726	0.0314726	0.150898	0.299453	0.298254	0.142825	0.11875	0.14096	0.105629	0.0823477	0.246844	0.121779	5.17503	8.06094	-0.63938	0.41999	0.71426	FALSE	15.9739	5.05461	1.66	0.0081997	0.041649	UP	16.4152	8.08558	1.0216	0.073826	1	FALSE	GO:0018130//GO:0080090//GO:0051171//GO:0010556//GO:0031326//GO:0006351//GO:0008150//GO:0050794//GO:0019222//GO:0044271//GO:0019438//GO:0044249//GO:0060255//GO:0019219//GO:0044238//GO:0097659//GO:0090304//GO:0009987//GO:1901576//GO:0006807//GO:0009889//GO:0006139//GO:0009059//GO:0032774//GO:0006725//GO:0034641//GO:0051252//GO:0044260//GO:0016070//GO:0034654//GO:0050789//GO:0031323//GO:0008152//GO:…	heterocycle biosynthetic process//regulation of primary metabolic process//regulation of nitrogen compound metabolic process//regulation of macromolecule biosynthetic process//regulation of cellular biosynthetic process//transcription, DNA-templated//biological_process//regulation of cellular process//regulation of metabolic process//cellular nitrogen compound biosynthetic process//aromatic compo…	GO:0043229//GO:0043231//GO:0005622//GO:0043228//GO:0044464//GO:0005694//GO:0043226//GO:0043232//GO:0044422//GO:0044446//GO:0044427//GO:0000775//GO:0005575//GO:0043227//GO:0098687//GO:0005623//GO:0005634//GO:0044424	intracellular organelle//intracellular membrane-bounded organelle//intracellular//non-membrane-bounded organelle//cell part//chromosome//organelle//intracellular non-membrane-bounded organelle//organelle part//intracellular organelle part//chromosomal part//chromosome, centromeric region//cellular_component//membrane-bounded organelle//chromosomal region//cell//nucleus//intracellular part	GO:0005515//GO:0000990//GO:0003700//GO:0003682//GO:0003674//GO:0000988//GO:1901363//GO:0005488//GO:0001071//GO:0003677//GO:0003676//GO:0097159//GO:0000996//GO:0044877//GO:0016987
Gh_A01G0327	A01	-	4532415	4534327	588	10	9	4	15	23	16	32	30	18	0.989887	0.867103	0.410607	1.30956	2.21047	1.55456	2.90815	2.58906	1.66296	0.755866	1.69153	2.38672	7.76108	25.8021	-1.7332	0.00047564	0.0033286	DOWN	17.9141	7.57673	1.2414	0.032139	0.12511	FALSE	18.4022	25.8803	-0.49198	0.24234	1	FALSE	--	--	--	--	GO:0005515//GO:0005488//GO:0003674
Gh_A01G0328	A01	-	4581364	4591261	3045	1364	1323	1293	628	539	400	609	488	493	26.073	24.6138	25.6303	10.5873	10.0031	7.50476	10.6875	8.13262	8.79523	25.439	9.36506	9.2051	1352.55	515.347	1.3921	5.9507e-48	6.3991e-46	UP	514.217	1320.66	-1.3608	3.5478e-33	3.119e-31	DOWN	528.136	516.939	0.030917	0.81621	1	FALSE	GO:0006796//GO:0009987//GO:0036211//GO:0055114//GO:0043447//GO:0016310//GO:0044249//GO:0015975//GO:0015948//GO:0045333//GO:0015947//GO:0008150//GO:0043446//GO:0043170//GO:0015980//GO:0044711//GO:0006793//GO:0044237//GO:0044710//GO:0044260//GO:0006091//GO:1901576//GO:0044238//GO:0044763//GO:0044267//GO:0071704//GO:0044699//GO:0043412//GO:0006464//GO:0009061//GO:0009058//GO:0006468//GO:0008152//GO:…	phosphate-containing compound metabolic process//cellular process//protein modification process//oxidation-reduction process//alkane biosynthetic process//phosphorylation//cellular biosynthetic process//energy derivation by oxidation of reduced inorganic compounds//methanogenesis//cellular respiration//methane metabolic process//biological_process//cellular alkane metabolic process//macromolecule…	GO:0005575//GO:0016020	cellular_component//membrane	GO:0032550//GO:0017076//GO:0008168//GO:0003674//GO:0016741//GO:0003824//GO:0016773//GO:0001882//GO:0000166//GO:0030269//GO:0035639//GO:0042086//GO:0005524//GO:0004674//GO:0097159//GO:0097367//GO:0005488//GO:1901363//GO:0001883//GO:0016772//GO:0008172//GO:0005515//GO:0004672//GO:0043167//GO:0032553//GO:0030554//GO:0032549//GO:0016301//GO:0032559//GO:0016740//GO:1901265//GO:0043168//GO:0036094//GO:…
Gh_A01G0329	A01	+	4613492	4621111	3048	1293	1293	1105	767	573	505	667	584	514	24.6915	24.0319	21.8822	12.9179	10.6237	9.46543	11.6938	9.7229	9.16085	23.5352	11.0023	10.1925	1252.59	571.191	1.1329	1.4855e-29	8.4805e-28	UP	605.572	1223.02	-1.0141	1.9692e-19	8.294e-18	DOWN	621.815	572.948	0.11808	0.45597	1	FALSE	GO:0044260//GO:0043170//GO:0006793//GO:0044237//GO:0008150//GO:0006796//GO:0036211//GO:0009987//GO:0016310//GO:0006468//GO:0008152//GO:0019538//GO:0071704//GO:0006464//GO:0043412//GO:0044267//GO:0044238	cellular macromolecule metabolic process//macromolecule metabolic process//phosphorus metabolic process//cellular metabolic process//biological_process//phosphate-containing compound metabolic process//protein modification process//cellular process//phosphorylation//protein phosphorylation//metabolic process//protein metabolic process//organic substance metabolic process//cellular protein modific…	--	--	GO:0005524//GO:0097367//GO:0097159//GO:0035639//GO:0003824//GO:0016773//GO:0000166//GO:0001882//GO:0032550//GO:0017076//GO:0003674//GO:0016301//GO:0032559//GO:0016740//GO:1901265//GO:0043168//GO:0036094//GO:0032555//GO:0043167//GO:0030554//GO:0032549//GO:0032553//GO:0004672//GO:0005515//GO:0005488//GO:1901363//GO:0001883//GO:0016772
Gh_A01G0330	A01	+	4633321	4639997	1845	46	60	80	29	23	21	30	25	20	1.45119	1.8423	2.6172	0.806888	0.704476	0.65026	0.868899	0.687609	0.588872	1.97023	0.720541	0.715127	63.4708	24.258	1.3876	0.00040457	0.002881	UP	24.0119	61.9817	-1.3681	0.0003848	0.0029737	DOWN	24.6549	24.3323	0.019001	0.98881	1	FALSE	GO:0044267//GO:0044238//GO:0019538//GO:0008152//GO:0006468//GO:0043412//GO:0006464//GO:0071704//GO:0008150//GO:0016310//GO:0009987//GO:0036211//GO:0006796//GO:0044260//GO:0044237//GO:0006793//GO:0043170	cellular protein metabolic process//primary metabolic process//protein metabolic process//metabolic process//protein phosphorylation//macromolecule modification//cellular protein modification process//organic substance metabolic process//biological_process//phosphorylation//cellular process//protein modification process//phosphate-containing compound metabolic process//cellular macromolecule meta…	--	--	GO:0004672//GO:0005515//GO:0016772//GO:0001883//GO:0005488//GO:1901363//GO:0036094//GO:0043168//GO:0032555//GO:1901265//GO:0032559//GO:0016301//GO:0016740//GO:0030554//GO:0032549//GO:0032553//GO:0043167//GO:0001882//GO:0000166//GO:0016773//GO:0003824//GO:0003674//GO:0017076//GO:0032550//GO:0097159//GO:0097367//GO:0005524//GO:0035639
Gh_A01G0344	A01	-	4842427	4843809	1383	103	91	88	143	158	146	117	123	147	4.33489	3.72756	3.84064	5.30794	6.45609	6.03107	4.52072	4.51316	5.77408	3.9677	5.9317	4.93599	95.8126	125.52	-0.38963	0.043829	0.15256	FALSE	148.167	93.5519	0.66339	0.00078473	0.0055906	UP	152.133	125.913	0.27291	0.14073	1	FALSE	GO:1902593//GO:0051179//GO:0051169//GO:0033365//GO:0006606//GO:0016482//GO:0046907//GO:0051170//GO:0071702//GO:0051234//GO:0006605//GO:0006886//GO:0008150//GO:0045184//GO:0051649//GO:0034504//GO:0017038//GO:0034613//GO:0044699//GO:0015031//GO:0006810//GO:0070727//GO:0051641//GO:1902582//GO:1902578//GO:0044744//GO:0008104//GO:0006913//GO:0033036//GO:1902580//GO:0044765//GO:0072594	single-organism nuclear import//localization//nuclear transport//protein localization to organelle//protein import into nucleus//cytoplasmic transport//intracellular transport//nuclear import//organic substance transport//establishment of localization//protein targeting//intracellular protein transport//biological_process//establishment of protein localization//establishment of localization in ce…	--	--	--
Gh_A01G0345	A01	-	4869020	4872184	1431	1491	1722	1458	877	703	781	823	871	902	60.6459	68.1709	61.498	31.4609	27.762	31.1799	30.733	30.8871	34.2416	63.4382	30.1343	31.9539	1585.18	840.765	0.91487	1.3576e-24	6.2863e-23	UP	780.139	1547.77	-0.98839	3.0916e-20	1.3776e-18	DOWN	800.805	843.375	-0.074724	0.50821	1	FALSE	GO:0071702//GO:0051179//GO:0051234//GO:0045184//GO:0008150//GO:0006810//GO:0015031//GO:0008104//GO:0033036	organic substance transport//localization//establishment of localization//establishment of protein localization//biological_process//transport//protein transport//protein localization//macromolecule localization	GO:0005575//GO:0016020	cellular_component//membrane	--
Gh_A01G0358	A01	+	5319054	5321761	2004	70	61	49	126	115	135	134	104	122	2.03312	1.7244	1.47585	3.22764	3.24291	3.84857	3.57315	2.6335	3.30712	1.74446	3.43971	3.17126	61.042	116.847	-0.93675	1.2478e-05	0.00012131	DOWN	124.77	59.599	1.0659	1.7952e-06	2.208e-05	UP	128.063	117.21	0.12776	0.52134	1	FALSE	GO:0071704//GO:0006464//GO:0043412//GO:0006468//GO:0008152//GO:0019538//GO:0044238//GO:0044267//GO:0043170//GO:0006793//GO:0044237//GO:0044260//GO:0006796//GO:0036211//GO:0009987//GO:0016310//GO:0006508//GO:0008150	organic substance metabolic process//cellular protein modification process//macromolecule modification//protein phosphorylation//metabolic process//protein metabolic process//primary metabolic process//cellular protein metabolic process//macromolecule metabolic process//phosphorus metabolic process//cellular metabolic process//cellular macromolecule metabolic process//phosphate-containing compoun…	--	--	GO:0043167//GO:0070011//GO:0030554//GO:0032549//GO:0032553//GO:0016740//GO:0016301//GO:0032559//GO:1901265//GO:0032555//GO:0043168//GO:0036094//GO:0004222//GO:1901363//GO:0005488//GO:0001883//GO:0016772//GO:0004672//GO:0035639//GO:0005524//GO:0008233//GO:0097367//GO:0016787//GO:0097159//GO:0032550//GO:0017076//GO:0003674//GO:0003824//GO:0008237//GO:0016773//GO:0004175//GO:0000166//GO:0001882
Gh_A01G0360	A01	+	5334151	5337014	978	408	353	309	278	267	204	260	262	248	24.282	20.4475	19.0705	14.5921	15.4279	11.9167	14.2062	13.5944	13.7753	21.2667	13.9789	13.8586	363.166	249.208	0.54328	2.0315e-05	0.00019125	UP	246.551	354.587	-0.52426	0.00035289	0.0027542	DOWN	253.218	249.978	0.018581	0.88086	1	FALSE	--	--	--	--	--
Gh_A01G0372	A01	-	5513147	5514857	714	23	44	52	104	109	110	121	76	98	1.87496	3.49108	4.39591	7.47734	8.62707	8.80153	9.0559	5.40149	7.45616	3.25398	8.30198	7.30452	40.5694	95.8876	-1.241	0.00065061	0.0043974	DOWN	107.147	39.6179	1.4354	7.1988e-09	1.2384e-07	UP	110	96.1858	0.19361	0.36968	1	FALSE	--	--	--	--	--
Gh_A01G0387	A01	-	5957355	5958734	1380	65	78	48	16	10	25	23	41	22	2.74156	3.202	2.09945	0.595186	0.409502	1.03496	0.890621	1.50766	0.866027	2.681	0.679884	1.0881	64.6078	27.6108	1.2265	6.1623e-05	0.00052715	UP	17.0919	63.0788	-1.8838	4.3161e-08	6.7255e-07	DOWN	17.5239	27.6945	-0.66028	0.15798	1	FALSE	GO:0009987//GO:0022414//GO:0009856//GO:0044703//GO:0008150//GO:0007154//GO:0048544//GO:0032501//GO:0008037//GO:0051704//GO:0044706//GO:0009875//GO:0044763//GO:0044699	cellular process//reproductive process//pollination//multi-organism reproductive process//biological_process//cell communication//recognition of pollen//multicellular organismal process//cell recognition//multi-organism process//multi-multicellular organism process//pollen-pistil interaction//single-organism cellular process//single-organism process	--	--	GO:0032403//GO:0003674//GO:0030674//GO:0051015//GO:0003779//GO:0008092//GO:0060090//GO:0005488//GO:0005515//GO:0044877
Gh_A01G0388	A01	+	5986216	5987538	1323	2682	3310	2663	1040	498	638	935	619	512	117.995	141.734	121.494	40.3539	21.2718	27.5502	37.7656	23.7426	21.0231	127.074	29.7253	27.5105	2935.69	669.132	2.1333	7.2248e-33	4.6925e-31	UP	712.153	2866.41	-2.009	5.2925e-28	3.6137e-26	DOWN	730.916	671.177	0.12301	0.72329	1	FALSE	GO:0032501//GO:0051704//GO:0044707//GO:0044706//GO:0008037//GO:0009875//GO:0022414//GO:0009987//GO:0009856//GO:0044703//GO:0008150//GO:0007154//GO:0048544//GO:0044699//GO:0050877//GO:0003008//GO:0044763//GO:0007606//GO:0007600	multicellular organismal process//multi-organism process//single-multicellular organism process//multi-multicellular organism process//cell recognition//pollen-pistil interaction//reproductive process//cellular process//pollination//multi-organism reproductive process//biological_process//cell communication//recognition of pollen//single-organism process//neurological system process//system proce…	GO:0005575//GO:0031224//GO:0016021//GO:0044425//GO:0016020	cellular_component//intrinsic component of membrane//integral component of membrane//membrane part//membrane	GO:0004888//GO:0030674//GO:0008238//GO:0051015//GO:0070008//GO:0016779//GO:0003779//GO:0004930//GO:0008233//GO:0034062//GO:0016787//GO:0060090//GO:0008092//GO:0004197//GO:0032403//GO:0003674//GO:0008234//GO:0003824//GO:0004175//GO:0060089//GO:0008236//GO:0004871//GO:0070011//GO:0016740//GO:0004872//GO:0003968//GO:0044877//GO:0005488//GO:0017171//GO:0016772//GO:0038023//GO:0016817//GO:0005515//GO:…
Gh_A01G0389	A01	+	5990955	5992277	1323	441	540	461	174	107	162	176	144	129	19.4018	23.1227	21.0322	6.75152	4.57045	6.9955	7.10881	5.52333	5.29685	21.1856	6.10582	5.97633	489.429	145.37	1.7514	1.4522e-37	1.1299e-35	UP	146.505	477.885	-1.7057	1.0921e-28	7.7189e-27	DOWN	150.323	145.817	0.043915	0.86471	1	FALSE	GO:0007154//GO:0008150//GO:0048544//GO:0022414//GO:0009987//GO:0044703//GO:0009856//GO:0009875//GO:0032501//GO:0008037//GO:0044706//GO:0044707//GO:0051704//GO:0007606//GO:0007600//GO:0003008//GO:0044763//GO:0050877//GO:0044699	cell communication//biological_process//recognition of pollen//reproductive process//cellular process//multi-organism reproductive process//pollination//pollen-pistil interaction//multicellular organismal process//cell recognition//multi-multicellular organism process//single-multicellular organism process//multi-organism process//sensory perception of chemical stimulus//sensory perception//syste…	GO:0005575//GO:0016020//GO:0031224//GO:0044425//GO:0016021	cellular_component//membrane//intrinsic component of membrane//membrane part//integral component of membrane	GO:0003824//GO:0060089//GO:0004175//GO:0008236//GO:0032403//GO:0003674//GO:0008234//GO:0003779//GO:0016779//GO:0034062//GO:0008233//GO:0004930//GO:0004197//GO:0008092//GO:0060090//GO:0016787//GO:0030674//GO:0004888//GO:0051015//GO:0008238//GO:0070008//GO:0005515//GO:0016817//GO:0038023//GO:0004252//GO:0017171//GO:0005488//GO:0016772//GO:0016740//GO:0003968//GO:0004872//GO:0044877//GO:0004871//GO:…
Gh_A01G0390	A01	+	6056080	6060582	2910	1072	1112	1055	1628	2149	1531	1707	1833	1901	21.442	21.648	21.8828	28.7193	41.7329	30.057	31.3462	31.9645	35.4876	21.6576	33.5031	32.9328	1100.46	1762.11	-0.6792	5.6428e-15	1.4912e-13	DOWN	1756.61	1074.52	0.70911	0.00036002	0.0028003	UP	1804.37	1767.59	0.029716	0.87266	1	FALSE	GO:0006082//GO:0033365//GO:0006099//GO:0051179//GO:0006091//GO:0015977//GO:0046907//GO:0016482//GO:0044710//GO:1902589//GO:0015980//GO:0044237//GO:0071702//GO:0072657//GO:0006886//GO:0006605//GO:0051234//GO:0072350//GO:0015919//GO:0045333//GO:0044281//GO:0045184//GO:0072663//GO:0008150//GO:0051649//GO:0065002//GO:0006996//GO:0044743//GO:0055114//GO:0009987//GO:0055085//GO:0008152//GO:0071840//GO:…	organic acid metabolic process//protein localization to organelle//tricarboxylic acid cycle//localization//generation of precursor metabolites and energy//carbon fixation//intracellular transport//cytoplasmic transport//single-organism metabolic process//single-organism organelle organization//energy derivation by oxidation of organic compounds//cellular metabolic process//organic substance trans…	GO:0005575//GO:0005778//GO:0005623//GO:0044424//GO:0043231//GO:0043229//GO:0005622//GO:0043226//GO:0005777//GO:0044446//GO:0098805//GO:0043227//GO:0031090//GO:0042579//GO:0005737//GO:0031231//GO:0044438//GO:0031224//GO:0044425//GO:0005779//GO:0016021//GO:0044444//GO:0098588//GO:0016020//GO:0044464//GO:0044439//GO:0031300//GO:0044422//GO:0031903//GO:0031301	cellular_component//peroxisomal membrane//cell//intracellular part//intracellular membrane-bounded organelle//intracellular organelle//intracellular//organelle//peroxisome//intracellular organelle part//whole membrane//membrane-bounded organelle//organelle membrane//microbody//cytoplasm//intrinsic component of peroxisomal membrane//microbody part//intrinsic component of membrane//membrane part//i…	GO:0004611//GO:0008964//GO:0016830//GO:0003824//GO:0003674//GO:0032403//GO:0044877//GO:0016829//GO:0005515//GO:0016831//GO:0005488
Gh_A01G0403	A01	-	6349622	6357369	3639	589	643	658	443	557	422	520	511	467	9.42099	10.01	10.9141	6.24933	8.64984	6.62513	7.63599	7.12585	6.97144	10.115	7.17477	7.24443	642.717	484.713	0.40705	0.00012352	0.00099012	UP	470.697	627.578	-0.415	0.0018892	0.012005	DOWN	483.447	486.208	-0.0082164	0.94078	1	FALSE	GO:0043093//GO:0010468//GO:0009058//GO:0006355//GO:1901362//GO:0022607//GO:0032774//GO:0071840//GO:0008152//GO:1903047//GO:0071704//GO:2001141//GO:0065007//GO:1903506//GO:0044699//GO:0090529//GO:0010467//GO:0046483//GO:0000003//GO:0019954//GO:0050794//GO:0044271//GO:0016043//GO:0000278//GO:1902410//GO:0080090//GO:0051171//GO:0044238//GO:0019219//GO:1901576//GO:0009889//GO:0061640//GO:0007049//GO:…	FtsZ-dependent cytokinesis//regulation of gene expression//biosynthetic process//regulation of transcription, DNA-templated//organic cyclic compound biosynthetic process//cellular component assembly//RNA biosynthetic process//cellular component organization or biogenesis//metabolic process//mitotic cell cycle process//organic substance metabolic process//regulation of RNA biosynthetic process//bi…	GO:0005737//GO:0044464//GO:0016020//GO:0019867//GO:0005575//GO:0044424//GO:0005623//GO:0005622	cytoplasm//cell part//membrane//outer membrane//cellular_component//intracellular part//cell//intracellular	GO:0005515//GO:0005488//GO:1901363//GO:0003677//GO:0003676//GO:0043565//GO:0097159//GO:0001071//GO:0003700//GO:0003674
Gh_A01G0413	A01	-	6515216	6520383	1707	193	171	155	350	270	313	277	222	296	6.58093	5.67503	5.48077	10.5256	8.93851	10.4755	8.67143	6.5996	9.41989	5.91224	9.97987	8.23031	176.218	258.314	-0.55176	0.0041279	0.022157	DOWN	308.307	172.058	0.84148	4.3674e-08	6.8025e-07	UP	316.456	259.122	0.28837	0.078991	1	FALSE	GO:0045184//GO:0006259//GO:0008150//GO:0072657//GO:0006886//GO:0006605//GO:0051234//GO:0006807//GO:0006139//GO:0090304//GO:0009987//GO:0050896//GO:0051649//GO:0070972//GO:0046907//GO:0006399//GO:0016482//GO:0044710//GO:0034470//GO:0006950//GO:0002949//GO:0006310//GO:0044260//GO:0033365//GO:0016070//GO:0051179//GO:0034641//GO:0006725//GO:1901360//GO:0043170//GO:0071702//GO:0033554//GO:0072599//GO:…	establishment of protein localization//DNA metabolic process//biological_process//protein localization to membrane//intracellular protein transport//protein targeting//establishment of localization//nitrogen compound metabolic process//nucleobase-containing compound metabolic process//nucleic acid metabolic process//cellular process//response to stimulus//establishment of localization in cell//pr…	--	--	GO:0003824//GO:0005525//GO:0000166//GO:0001882//GO:0032550//GO:0017076//GO:0003674//GO:0016791//GO:0003724//GO:0005524//GO:0009378//GO:0097367//GO:0016787//GO:0097159//GO:0017111//GO:0003723//GO:0032561//GO:0016887//GO:0098519//GO:0035639//GO:0019001//GO:0042578//GO:0016817//GO:0004386//GO:0003676//GO:1901363//GO:0005488//GO:0001883//GO:0032559//GO:0016462//GO:0003924//GO:1901265//GO:0032555//GO:…
Gh_A01G0416	A01	+	6633293	6634778	1164	67	72	69	48	53	57	43	40	36	3.35031	3.50417	3.57799	2.1169	2.57311	2.7976	1.97406	1.74383	1.68011	3.47749	2.49587	1.79933	70.6794	38.5085	0.87611	0.00097493	0.0062886	UP	52.5446	69.0133	-0.39333	0.12685	0.34352	FALSE	53.9382	38.6271	0.48169	0.11218	1	FALSE	--	--	--	--	--
Gh_A01G0420	A01	-	6675069	6678080	1422	573	605	584	263	218	228	247	229	227	23.4541	24.1024	24.7889	9.49441	8.66347	9.16008	9.282	8.17211	8.67189	24.1151	9.10598	8.70867	598.772	227.692	1.3949	7.5613e-32	4.7228e-30	UP	234.14	584.658	-1.3202	4.4742e-23	2.3589e-21	DOWN	240.363	228.396	0.073676	0.62359	1	FALSE	GO:0006082//GO:1901605//GO:0006558//GO:0016054//GO:0009056//GO:0006725//GO:0044710//GO:1902221//GO:0044237//GO:1901360//GO:1901361//GO:0044282//GO:0044281//GO:0044248//GO:0008150//GO:0019439//GO:0006807//GO:0055114//GO:0006559//GO:0009987//GO:0008152//GO:0019752//GO:0046395//GO:0006570//GO:0044699//GO:0044712//GO:0071704//GO:0009074//GO:1901606//GO:1901564//GO:0006520//GO:0009063//GO:0043436//GO:…	organic acid metabolic process//alpha-amino acid metabolic process//L-phenylalanine metabolic process//organic acid catabolic process//catabolic process//cellular aromatic compound metabolic process//single-organism metabolic process//erythrose 4-phosphate/phosphoenolpyruvate family amino acid metabolic process//cellular metabolic process//organic cyclic compound metabolic process//organic cyclic…	--	--	GO:0051213//GO:0003824//GO:0003674//GO:0004411//GO:0016701//GO:0016491//GO:0016702
Gh_A01G0421	A01	+	6679105	6681073	651	306	310	257	175	175	180	176	236	213	27.3592	26.9765	23.8284	13.7997	15.1912	15.7963	14.4469	18.3962	17.774	26.0547	14.9291	16.8724	296.174	201.969	0.55231	6.003e-05	0.00051474	UP	175.708	289.18	-0.71879	2.7209e-06	3.2424e-05	DOWN	180.382	202.593	-0.16754	0.28859	1	FALSE	GO:0065007//GO:0044699//GO:0023052//GO:0007264//GO:0007165//GO:0035556//GO:0044763//GO:0044700//GO:0051716//GO:0050794//GO:0050789//GO:0009987//GO:0050896//GO:0008150//GO:0007154	biological regulation//single-organism process//signaling//small GTPase mediated signal transduction//signal transduction//intracellular signal transduction//single-organism cellular process//single organism signaling//cellular response to stimulus//regulation of cellular process//regulation of biological process//cellular process//response to stimulus//biological_process//cell communication	--	--	GO:0030554//GO:0032549//GO:0032553//GO:0016818//GO:0043167//GO:0003924//GO:1901265//GO:0036094//GO:0043168//GO:0032555//GO:0032559//GO:0016462//GO:0001883//GO:0005488//GO:1901363//GO:0016817//GO:0032561//GO:0035639//GO:0019001//GO:0016887//GO:0017111//GO:0097367//GO:0097159//GO:0016787//GO:0005524//GO:0003674//GO:0032550//GO:0017076//GO:0005525//GO:0000166//GO:0001882//GO:0003824
Gh_A01G0431	A01	-	6802851	6804141	849	285	265	288	55	26	35	63	72	70	19.5389	17.6825	20.4752	3.32558	1.73062	2.35518	3.96531	4.30351	4.47897	19.2322	2.47046	4.24926	285.098	66.334	2.1036	1.1853e-35	8.6057e-34	UP	37.995	278.382	-2.8732	2.0548e-46	3.0328e-44	DOWN	38.9937	66.5396	-0.77097	0.0067273	0.49738	FALSE	--	--	--	--	--
Gh_A01G0433	A01	+	6898779	6900155	1377	16	12	13	36	28	30	65	47	32	0.676315	0.493688	0.56984	1.34209	1.1491	1.24466	2.52246	1.73206	1.26242	0.579948	1.24528	1.83898	13.9434	46.5548	-1.7393	0.00026734	0.0019848	DOWN	31.0127	13.6145	1.1877	0.0054529	0.029568	UP	31.836	46.6962	-0.55265	0.12443	1	FALSE	GO:0044237//GO:0005975//GO:0065007//GO:1903506//GO:0044699//GO:0070085//GO:0010467//GO:0046483//GO:0043170//GO:0071704//GO:1901360//GO:2000112//GO:0034645//GO:2001141//GO:0044723//GO:0009059//GO:0006629//GO:0006725//GO:0032774//GO:0034641//GO:0044260//GO:0051252//GO:0050789//GO:0031323//GO:0008152//GO:0016070//GO:0044255//GO:0034654//GO:0044710//GO:0010468//GO:0009058//GO:0006355//GO:1901362//GO:…	cellular metabolic process//carbohydrate metabolic process//biological regulation//regulation of nucleic acid-templated transcription//single-organism process//glycosylation//gene expression//heterocycle metabolic process//macromolecule metabolic process//organic substance metabolic process//organic cyclic compound metabolic process//regulation of cellular macromolecule biosynthetic process//cell…	--	--	GO:0016757//GO:0097159//GO:0016740//GO:0003674//GO:0005488//GO:1901363//GO:0003677//GO:0003676//GO:0016758//GO:0003824
Gh_A01G0436	A01	-	6913488	6916248	1014	61	79	91	47	49	50	71	63	54	3.50151	4.41361	5.41685	2.37942	2.73082	2.81706	3.74166	3.15283	2.89297	4.44399	2.64243	3.26249	78.6832	60.8236	0.37143	0.12047	0.32305	FALSE	48.4381	76.834	-0.6656	0.010071	0.049304	DOWN	49.727	61.0104	-0.29503	0.27503	1	FALSE	--	--	--	--	GO:0005515//GO:0032182//GO:0005488//GO:0003674//GO:0043130
Gh_A01G0439	A01	-	6934736	6935269	534	83	97	73	47	46	28	21	28	35	9.0469	10.2905	8.25135	4.51823	4.86801	2.99558	2.10147	2.66082	3.56053	9.19624	4.12727	2.77427	85.7524	27.2414	1.6544	7.6782e-10	1.3211e-08	UP	39.6772	83.7268	-1.0774	4.806e-05	0.00045599	DOWN	40.7624	27.327	0.57691	0.085984	1	FALSE	GO:0051649//GO:0009987//GO:0051234//GO:0006886//GO:0008150//GO:0044248//GO:0045184//GO:0044237//GO:0071702//GO:0051179//GO:0009056//GO:0046907//GO:0006914//GO:0008104//GO:0033036//GO:0015031//GO:0070727//GO:0006810//GO:0051641//GO:0008152//GO:0034613	establishment of localization in cell//cellular process//establishment of localization//intracellular protein transport//biological_process//cellular catabolic process//establishment of protein localization//cellular metabolic process//organic substance transport//localization//catabolic process//intracellular transport//autophagy//protein localization//macromolecule localization//protein transpo…	GO:0005622//GO:0005623//GO:0044424//GO:0005575//GO:0016020//GO:0044464//GO:0016021//GO:0044425//GO:0031224//GO:0005737	intracellular//cell//intracellular part//cellular_component//membrane//cell part//integral component of membrane//membrane part//intrinsic component of membrane//cytoplasm	GO:0003674//GO:0005215//GO:0022892//GO:0097159//GO:0003677//GO:1901363//GO:0005488//GO:0003676//GO:0008565
Gh_A01G0447	A01	-	7106933	7107595	549	16	20	33	51	49	66	33	32	40	1.69633	2.06378	3.62815	4.76881	5.04381	6.86808	3.21208	2.95785	3.958	2.46275	5.56023	3.37597	23.6067	34.0788	-0.52968	0.14199	0.36183	FALSE	55.3244	23.0542	1.2629	0.0003502	0.0027366	UP	56.7719	34.1854	0.7318	0.015601	0.79308	FALSE	--	--	GO:0043227//GO:0005634//GO:0044464//GO:0005575//GO:0044424//GO:0005623//GO:0043226//GO:0005622//GO:0043231//GO:0043229	membrane-bounded organelle//nucleus//cell part//cellular_component//intracellular part//cell//organelle//intracellular//intracellular membrane-bounded organelle//intracellular organelle	GO:0003676//GO:0003677//GO:0005488//GO:1901363//GO:0097159//GO:0003674
Gh_A01G0460	A01	+	7327189	7329537	2349	162	155	141	151	114	119	118	101	100	4.01416	3.73813	3.62309	3.29994	2.74256	2.89419	2.68438	2.18191	2.31262	3.79179	2.9789	2.39297	155.524	103.35	0.58961	0.00093353	0.0060565	UP	126.527	151.854	-0.26324	0.16158	0.40567	FALSE	129.891	103.669	0.32532	0.093072	1	FALSE	GO:0044763//GO:0044238//GO:0044267//GO:0044699//GO:0043412//GO:0006464//GO:0071704//GO:0019538//GO:0008152//GO:0006468//GO:0009856//GO:0044703//GO:0016310//GO:0009987//GO:0036211//GO:0022414//GO:0006796//GO:0048544//GO:0008150//GO:0007154//GO:0044237//GO:0006793//GO:0051704//GO:0044706//GO:0008037//GO:0032501//GO:0043170//GO:0044260//GO:0009875	single-organism cellular process//primary metabolic process//cellular protein metabolic process//single-organism process//macromolecule modification//cellular protein modification process//organic substance metabolic process//protein metabolic process//metabolic process//protein phosphorylation//pollination//multi-organism reproductive process//phosphorylation//cellular process//protein modificat…	--	--	GO:0016772//GO:0001883//GO:0005488//GO:1901363//GO:0005515//GO:0004672//GO:0032553//GO:0032549//GO:0030554//GO:0043167//GO:0036094//GO:0043168//GO:0032555//GO:1901265//GO:0032559//GO:0016301//GO:0016740//GO:0003674//GO:0017076//GO:0032550//GO:0001882//GO:0000166//GO:0016773//GO:0003824//GO:0035639//GO:0097159//GO:0097367//GO:0005524
Gh_A01G0466	A01	+	7359405	7363813	1983	260	351	252	222	183	193	201	232	237	7.63157	10.0274	7.67045	5.74701	5.21511	5.5603	5.41649	5.93695	6.49252	8.44315	5.50747	5.94865	292.371	216.9	0.43077	0.010554	0.048722	UP	197.495	285.466	-0.5315	0.0015065	0.0098642	DOWN	202.741	217.574	-0.10186	0.53139	1	FALSE	GO:0051234//GO:0045184//GO:0008150//GO:0036211//GO:0009987//GO:0044260//GO:0051179//GO:0044237//GO:0043170//GO:0071702//GO:0008104//GO:0033036//GO:0044267//GO:0044238//GO:0008152//GO:0019538//GO:0015031//GO:0006810//GO:0006464//GO:0043412//GO:0071704	establishment of localization//establishment of protein localization//biological_process//protein modification process//cellular process//cellular macromolecule metabolic process//localization//cellular metabolic process//macromolecule metabolic process//organic substance transport//protein localization//macromolecule localization//cellular protein metabolic process//primary metabolic process//me…	--	--	--
Gh_A01G0486	A01	-	7741007	7742425	1212	158	253	312	76	112	68	62	55	94	7.58783	11.8256	15.538	3.21901	5.22216	3.20531	2.73359	2.30281	4.21321	11.6505	3.88216	3.0832	246.559	68.7111	1.8433	0.00012394	0.00099325	UP	84.6491	240.775	-1.5081	0.00089466	0.0062816	DOWN	86.9727	68.9289	0.33545	0.34265	1	FALSE	GO:0044763//GO:0044765//GO:1902578//GO:0098662//GO:0044699//GO:0006810//GO:0006811//GO:0006812//GO:0055085//GO:0098660//GO:0009987//GO:0051234//GO:0008150//GO:0034220//GO:0000041//GO:0006827//GO:0034755//GO:0030001//GO:0051179//GO:0098655//GO:0006826	single-organism cellular process//single-organism transport//single-organism localization//inorganic cation transmembrane transport//single-organism process//transport//ion transport//cation transport//transmembrane transport//inorganic ion transmembrane transport//cellular process//establishment of localization//biological_process//ion transmembrane transport//transition metal ion transport//hig…	GO:0005886//GO:0071944//GO:0016020//GO:0044464//GO:0044425//GO:0098797//GO:0033573//GO:0098796//GO:0043234//GO:0032991//GO:0005623//GO:0005575//GO:0044459	plasma membrane//cell periphery//membrane//cell part//membrane part//plasma membrane protein complex//high-affinity iron permease complex//membrane protein complex//protein complex//macromolecular complex//cell//cellular_component//plasma membrane part	GO:0022890//GO:0022857//GO:0046915//GO:0022891//GO:0046873//GO:0003674//GO:0005215//GO:0005381//GO:0015075//GO:0008324//GO:0022892
Gh_A01G0489	A01	-	7785892	7786520	534	28	30	28	4	4	3	3	9	6	3.05197	3.18262	3.1649	0.38453	0.423305	0.320955	0.300209	0.855262	0.610376	3.13316	0.376263	0.588616	29.2146	5.78025	2.3375	3.6331e-06	3.8668e-05	UP	3.62281	28.5257	-2.9771	1.9087e-07	2.712e-06	DOWN	3.7209	5.79799	-0.6399	0.53898	1	FALSE	GO:0006952//GO:0008150//GO:0050896//GO:0006950//GO:0009607	defense response//biological_process//response to stimulus//response to stress//response to biotic stimulus	--	--	--
Gh_A01G0490	A01	-	7791769	7792403	534	21	34	30	8	11	2	12	3	7	2.28898	3.60697	3.39096	0.769061	1.16409	0.21397	1.20084	0.285087	0.712106	3.09564	0.715707	0.732677	28.8665	7.19236	2.0049	2.9967e-05	0.0002732	UP	6.82789	28.1867	-2.0455	6.1641e-05	0.00057248	DOWN	7.02384	7.21481	-0.038703	1	1	FALSE	GO:0008150//GO:0050896//GO:0006950//GO:0009607//GO:0006952	biological_process//response to stimulus//response to stress//response to biotic stimulus//defense response	--	--	--
Gh_A01G0491	A01	+	7804045	7806409	1224	67	89	72	149	116	88	122	121	110	3.18608	4.11921	3.55054	6.24909	5.35564	4.10738	5.32626	5.01651	4.88201	3.61861	5.23737	5.07493	77.343	114.212	-0.56237	0.0060859	0.030839	DOWN	115.627	75.5184	0.61458	0.0041693	0.023657	UP	118.752	114.564	0.051804	0.75814	1	FALSE	GO:0016043//GO:0006325//GO:1901564//GO:1901576//GO:0051276//GO:1901137//GO:0006338//GO:0030203//GO:0009058//GO:1901135//GO:0071840//GO:0008152//GO:0071704//GO:0044699//GO:0006022//GO:0008150//GO:1901566//GO:0009987//GO:0006807//GO:0006024//GO:0043933//GO:0006996//GO:0044710//GO:0016568//GO:0009059//GO:0043170//GO:0044711//GO:0006023	cellular component organization//chromatin organization//organonitrogen compound metabolic process//organic substance biosynthetic process//chromosome organization//carbohydrate derivative biosynthetic process//chromatin remodeling//glycosaminoglycan metabolic process//biosynthetic process//carbohydrate derivative metabolic process//cellular component organization or biogenesis//metabolic process…	GO:0044464//GO:0016020//GO:0043227//GO:0044425//GO:0016021//GO:0005634//GO:0031224//GO:0043226//GO:0043229//GO:0043231//GO:0005622//GO:0005575//GO:0044424//GO:0005623	cell part//membrane//membrane-bounded organelle//membrane part//integral component of membrane//nucleus//intrinsic component of membrane//organelle//intracellular organelle//intracellular membrane-bounded organelle//intracellular//cellular_component//intracellular part//cell	GO:0016817//GO:0005488//GO:1901363//GO:0003676//GO:0001883//GO:0032559//GO:0036094//GO:0016857//GO:0043168//GO:0032555//GO:1901265//GO:0016818//GO:0043167//GO:0032553//GO:0030554//GO:0032549//GO:0003824//GO:0016854//GO:0000166//GO:0001882//GO:0017076//GO:0032550//GO:0003674//GO:0005524//GO:0016853//GO:0097367//GO:0097159//GO:0016787//GO:0035639
Gh_A01G0514	A01	+	8184716	8185841	906	116	132	100	184	195	193	182	161	190	7.45235	8.25374	6.66216	10.4256	12.163	12.1701	10.7346	9.0177	11.3923	7.45608	11.5862	10.3816	117.959	172.939	-0.55197	0.0013936	0.0086266	DOWN	189.712	115.172	0.72001	7.4366e-05	0.00067833	UP	194.769	173.477	0.16702	0.32034	1	FALSE	--	--	--	--	--
Gh_A01G0518	A01	+	8234271	8242242	3624	694	715	697	920	1005	862	819	859	850	11.1464	11.1769	11.6088	13.032	15.6716	13.5889	12.0765	12.0283	12.7414	11.3107	14.0975	12.2821	715.73	818.404	-0.1934	0.048037	0.16362	FALSE	922.141	698.857	0.39999	0.00039874	0.0030683	UP	946.932	820.939	0.20599	0.059726	1	FALSE	--	--	GO:0044446//GO:0043226//GO:0043232//GO:0043228//GO:0032991//GO:0005622//GO:0043229//GO:0043234//GO:0044424//GO:0005623//GO:0016459//GO:0005575//GO:0005856//GO:0044430//GO:0044422//GO:0044464//GO:0015629	intracellular organelle part//organelle//intracellular non-membrane-bounded organelle//non-membrane-bounded organelle//macromolecular complex//intracellular//intracellular organelle//protein complex//intracellular part//cell//myosin complex//cellular_component//cytoskeleton//cytoskeletal part//organelle part//cell part//actin cytoskeleton	GO:0032550//GO:0017076//GO:0003674//GO:0003824//GO:0001882//GO:0000166//GO:0017111//GO:0035639//GO:0005524//GO:0016787//GO:0097159//GO:0097367//GO:1901363//GO:0005488//GO:0001883//GO:0016817//GO:0005515//GO:0003774//GO:0043167//GO:0016818//GO:0032553//GO:0030554//GO:0032549//GO:0032559//GO:0016462//GO:1901265//GO:0032555//GO:0036094//GO:0043168
Gh_A01G0519	A01	-	8243038	8246706	1401	168	152	77	1418	989	978	1665	1576	1077	6.97966	6.14626	3.31738	51.9577	39.8927	39.8809	63.5068	57.0842	41.7605	5.4811	43.9104	54.1172	134.092	1393.97	-3.3779	9.6431e-22	3.8887e-20	DOWN	1111.91	130.91	3.0864	8.9691e-30	6.6766e-28	UP	1141.56	1398.22	-0.29259	0.20155	1	FALSE	--	--	--	--	--
Gh_A01G0520	A01	+	8277150	8284315	2130	1844	2174	2132	1285	1169	958	1147	1009	1136	50.39	57.8209	60.4158	30.9696	31.0149	25.6951	28.7758	24.0386	28.9725	56.2089	29.2265	27.2623	2090.56	1067.68	0.96941	2.8119e-16	8.1213e-15	UP	1123.35	2041.32	-0.86169	3.9902e-14	1.154e-12	DOWN	1153.61	1071	0.1072	0.30524	1	FALSE	GO:0009987//GO:0008150//GO:0051234//GO:0051179//GO:0044763//GO:0044765//GO:1902578//GO:0006811//GO:0006810//GO:0044699//GO:0055085	cellular process//biological_process//establishment of localization//localization//single-organism cellular process//single-organism transport//single-organism localization//ion transport//transport//single-organism process//transmembrane transport	GO:0005575//GO:0016020	cellular_component//membrane	GO:0003674//GO:0022838//GO:0005215//GO:0022892//GO:0022803//GO:0015075//GO:0005488//GO:0022857//GO:0005515//GO:0022891//GO:0015267//GO:0005216
Gh_A01G0521	A01	-	8284735	8285135	330	0	1	0	106	103	93	53	63	64	0	0.171669	0	16.4894	17.6384	16.1003	8.58235	9.68779	10.5355	0.0572229	16.7427	9.60187	0.330006	58.2627	-7.4639	1.0979e-26	5.5296e-25	DOWN	99.776	0.322097	8.2751	2.023e-43	2.6541e-41	UP	102.45	58.4437	0.8098	0.00045962	0.085165	FALSE	GO:0007017//GO:0008150//GO:0009987//GO:0044699//GO:0044763	microtubule-based process//biological_process//cellular process//single-organism process//single-organism cellular process	GO:0005575//GO:0005623//GO:0015630//GO:0044424//GO:0005875//GO:0043228//GO:0032991//GO:0005622//GO:0043229//GO:0043234//GO:0043232//GO:0043226//GO:0044446//GO:0044464//GO:0005856//GO:0044422//GO:0044430	cellular_component//cell//microtubule cytoskeleton//intracellular part//microtubule associated complex//non-membrane-bounded organelle//macromolecular complex//intracellular//intracellular organelle//protein complex//intracellular non-membrane-bounded organelle//organelle//intracellular organelle part//cell part//cytoskeleton//organelle part//cytoskeletal part	--
Gh_A01G0523	A01	-	8305114	8305365	252	7	4	3	12	11	38	16	22	15	1.61682	0.899217	0.718561	2.44451	2.46676	8.61483	3.39284	4.43017	3.23354	1.0782	4.5087	3.68552	4.74398	17.0772	-1.8479	0.0030053	0.016818	DOWN	20.7747	4.63152	2.1653	0.090001	0.26934	FALSE	21.286	17.1293	0.31344	0.75483	1	FALSE	--	--	--	--	--
Gh_A01G0524	A01	-	8311680	8311979	300	71	64	49	268	162	369	195	264	227	13.7753	12.0855	9.85866	45.8591	30.5161	70.2698	34.7342	44.6561	41.1048	11.9065	48.8817	40.165	62.3707	221.561	-1.8288	7.5672e-23	3.2407e-21	DOWN	266.903	60.8958	2.1319	0.00073727	0.0052876	UP	273.691	222.245	0.3004	0.49136	1	FALSE	--	--	--	--	--
Gh_A01G0525	A01	-	8346684	8351983	1494	214	215	192	97	97	45	74	50	88	8.33732	8.15254	7.757	3.33298	3.66907	1.72078	2.64683	1.69831	3.19978	8.08229	2.90761	2.51497	210.843	69.0849	1.6097	1.8674e-19	6.6693e-18	UP	78.0567	205.868	-1.3991	2.1053e-13	5.7283e-12	DOWN	80.2177	69.303	0.211	0.55172	1	FALSE	GO:1901566//GO:0018130//GO:0008150//GO:0007154//GO:0044281//GO:0055086//GO:0019363//GO:0044249//GO:0019438//GO:0072525//GO:0009987//GO:0050896//GO:0051186//GO:0046496//GO:0019362//GO:0006139//GO:0006796//GO:0006807//GO:0034641//GO:0006725//GO:0006739//GO:0006733//GO:0050789//GO:0034654//GO:0044710//GO:0044237//GO:0006793//GO:0009165//GO:1901293//GO:0044711//GO:0072524//GO:0006732//GO:1901360//GO:…	organonitrogen compound biosynthetic process//heterocycle biosynthetic process//biological_process//cell communication//small molecule metabolic process//nucleobase-containing small molecule metabolic process//pyridine nucleotide biosynthetic process//cellular biosynthetic process//aromatic compound biosynthetic process//pyridine-containing compound biosynthetic process//cellular process//respons…	--	--	GO:0003951//GO:0016773//GO:0003824//GO:0003674//GO:0004143//GO:0016772//GO:0016301//GO:0016740
Gh_A01G0526	A01	+	8384034	8385523	984	21	15	19	51	71	57	55	59	61	1.24219	0.863578	1.16547	2.66064	4.07754	3.30936	2.98684	3.04267	3.36761	1.09041	3.34918	3.13238	18.7336	56.6737	-1.5971	1.0735e-06	1.2452e-05	DOWN	59.4392	18.2923	1.7002	4.3375e-07	5.851e-06	UP	61.0444	56.8496	0.10271	0.73451	1	FALSE	GO:0016568//GO:0071840//GO:0009987//GO:0006338//GO:0043933//GO:0006996//GO:0051276//GO:0016043//GO:0008150//GO:0006325	chromatin modification//cellular component organization or biogenesis//cellular process//chromatin remodeling//macromolecular complex subunit organization//organelle organization//chromosome organization//cellular component organization//biological_process//chromatin organization	GO:0044424//GO:0005634//GO:0005623//GO:0043227//GO:0005575//GO:0043226//GO:0044464//GO:0005622//GO:0043231//GO:0043229	intracellular part//nucleus//cell//membrane-bounded organelle//cellular_component//organelle//cell part//intracellular//intracellular membrane-bounded organelle//intracellular organelle	GO:0016818//GO:0043167//GO:0035639//GO:0032549//GO:0030554//GO:0032553//GO:0005524//GO:0032559//GO:1901265//GO:0097159//GO:0016787//GO:0097367//GO:0043168//GO:0036094//GO:0032555//GO:0032550//GO:0003676//GO:0017076//GO:0005488//GO:1901363//GO:0001883//GO:0003674//GO:0003824//GO:0001882//GO:0016817//GO:0000166
Gh_A01G0531	A01	-	8466139	8467100	753	124	103	99	329	276	360	291	364	351	9.58495	7.74903	7.93567	22.4291	20.7133	27.3131	20.6511	24.5304	25.3221	8.42322	23.4852	23.5012	110.747	325.392	-1.5549	4.1068e-25	1.9478e-23	DOWN	320.389	108.133	1.567	7.2152e-12	1.7193e-10	UP	328.795	326.401	0.01054	0.98941	1	FALSE	GO:0006725//GO:0006261//GO:0034641//GO:0009059//GO:0016070//GO:0034654//GO:0031323//GO:0050789//GO:0006260//GO:0006950//GO:0044260//GO:0051252//GO:0044710//GO:0044237//GO:0033554//GO:0034645//GO:2000112//GO:0043170//GO:1901360//GO:0010556//GO:0018130//GO:0006259//GO:0006351//GO:0008150//GO:0031326//GO:0019222//GO:0044249//GO:0019438//GO:0060255//GO:0050896//GO:0009987//GO:0090304//GO:0097659//GO:…	cellular aromatic compound metabolic process//DNA-dependent DNA replication//cellular nitrogen compound metabolic process//macromolecule biosynthetic process//RNA metabolic process//nucleobase-containing compound biosynthetic process//regulation of cellular metabolic process//regulation of biological process//DNA replication//response to stress//cellular macromolecule metabolic process//regulatio…	GO:0005575//GO:0032040//GO:0098687//GO:0005623//GO:0030684//GO:0005942//GO:0044424//GO:1902494//GO:0005622//GO:0043229//GO:0043234//GO:0043231//GO:0043228//GO:0032991//GO:0043226//GO:0043232//GO:0098796//GO:1990234//GO:0097651//GO:0044446//GO:0000775//GO:0043227//GO:0030529//GO:0005944//GO:0019898//GO:0044425//GO:0005634//GO:0016020//GO:0044464//GO:0005694//GO:0061695//GO:0044422//GO:0044427	cellular_component//small-subunit processome//chromosomal region//cell//preribosome//phosphatidylinositol 3-kinase complex//intracellular part//catalytic complex//intracellular//intracellular organelle//protein complex//intracellular membrane-bounded organelle//non-membrane-bounded organelle//macromolecular complex//organelle//intracellular non-membrane-bounded organelle//membrane protein complex…	GO:0097159//GO:0016769//GO:0019207//GO:0030234//GO:0030695//GO:0008483//GO:0035014//GO:0043169//GO:0098772//GO:0003824//GO:0003682//GO:0048037//GO:0003674//GO:0043168//GO:0044877//GO:0046914//GO:0016740//GO:0046872//GO:0043167//GO:0046935//GO:0060589//GO:0008270//GO:0030170//GO:0003677//GO:1901363//GO:0005488//GO:0003676
Gh_A01G0534	A01	+	8640487	8643505	2445	453	468	355	275	196	190	242	244	242	10.7841	10.8436	8.7638	5.77385	4.53014	4.43955	5.28909	5.06418	5.3768	10.1305	4.91451	5.24336	432.509	235.718	0.87567	1.1054e-11	2.2677e-10	UP	217.147	422.287	-0.95955	1.2726e-09	2.393e-08	DOWN	222.943	236.448	-0.08485	0.62917	1	FALSE	GO:0009987//GO:0036211//GO:0022414//GO:0006796//GO:0009856//GO:0044703//GO:0016310//GO:0008150//GO:0007154//GO:0048544//GO:0032501//GO:0043170//GO:0044237//GO:0006793//GO:0051704//GO:0044706//GO:0008037//GO:0009875//GO:0044260//GO:0044238//GO:0044763//GO:0044267//GO:0071704//GO:0044699//GO:0043412//GO:0006464//GO:0006468//GO:0019538//GO:0008152	cellular process//protein modification process//reproductive process//phosphate-containing compound metabolic process//pollination//multi-organism reproductive process//phosphorylation//biological_process//cell communication//recognition of pollen//multicellular organismal process//macromolecule metabolic process//cellular metabolic process//phosphorus metabolic process//multi-organism process//m…	GO:0005887//GO:0005623//GO:0044459//GO:0005575//GO:0071944//GO:0005886//GO:0044464//GO:0016020//GO:0016021//GO:0044425//GO:0031224//GO:0031226	integral component of plasma membrane//cell//plasma membrane part//cellular_component//cell periphery//plasma membrane//cell part//membrane//integral component of membrane//membrane part//intrinsic component of membrane//intrinsic component of plasma membrane	GO:0017076//GO:0032550//GO:0003674//GO:0016773//GO:0003824//GO:0001882//GO:0000166//GO:0035639//GO:0004674//GO:0005524//GO:0097159//GO:0097367//GO:0005488//GO:1901363//GO:0016772//GO:0001883//GO:0004672//GO:0043167//GO:0032553//GO:0030554//GO:0032549//GO:0032559//GO:0016301//GO:0016740//GO:0036094//GO:0043168//GO:0032555//GO:1901265
Gh_A01G0535	A01	+	8657291	8660267	2286	141	193	179	105	143	79	83	76	93	3.5901	4.78285	4.72629	2.3579	3.53504	1.97431	1.9402	1.68708	2.21001	4.36641	2.62242	1.94576	174.297	81.7848	1.0916	1.6365e-08	2.4252e-07	UP	107.782	170.192	-0.65904	0.0075272	0.038771	DOWN	110.754	82.0401	0.43295	0.13878	1	FALSE	GO:0044267//GO:0044238//GO:0044763//GO:0006468//GO:0008152//GO:0019538//GO:0071704//GO:0006464//GO:0044699//GO:0043412//GO:0008150//GO:0007154//GO:0048544//GO:0022414//GO:0006796//GO:0036211//GO:0009987//GO:0016310//GO:0009856//GO:0044703//GO:0009875//GO:0044260//GO:0043170//GO:0032501//GO:0008037//GO:0051704//GO:0044706//GO:0006793//GO:0044237	cellular protein metabolic process//primary metabolic process//single-organism cellular process//protein phosphorylation//metabolic process//protein metabolic process//organic substance metabolic process//cellular protein modification process//single-organism process//macromolecule modification//biological_process//cell communication//recognition of pollen//reproductive process//phosphate-contain…	--	--	GO:0004672//GO:0005488//GO:1901363//GO:0001883//GO:0016772//GO:0016301//GO:0032559//GO:0016740//GO:1901265//GO:0043168//GO:0036094//GO:0032555//GO:0043167//GO:0032553//GO:0032549//GO:0030554//GO:0003824//GO:0016773//GO:0000166//GO:0001882//GO:0032550//GO:0017076//GO:0003674//GO:0005524//GO:0004674//GO:0097367//GO:0097159//GO:0035639
Gh_A01G0537	A01	+	8808586	8808963	378	95	126	93	138	165	136	213	287	243	14.6283	18.8836	14.8503	18.7413	24.6676	20.5547	30.1115	38.529	34.9222	16.1207	21.3212	34.5209	106.41	239.937	-1.173	1.5495e-12	3.4262e-11	DOWN	145.41	103.897	0.48497	0.013539	0.062738	FALSE	149.329	240.677	-0.68861	1.8969e-05	0.0072055	DOWN	--	--	--	--	GO:0005515//GO:0005488//GO:0046872//GO:0043167//GO:0005509//GO:0043169//GO:0003674
Gh_A01G0541	A01	+	9069318	9071791	1608	103	119	106	98	83	79	79	83	68	3.72833	4.19243	3.9789	3.12861	2.91694	2.80676	2.62534	2.61933	2.29726	3.96655	2.95077	2.51398	111.374	74.327	0.58345	0.0048665	0.025473	UP	85.7287	108.747	-0.34313	0.11179	0.3143	FALSE	88.0193	74.5554	0.23951	0.29878	1	FALSE	GO:0009875//GO:0044260//GO:0032501//GO:0043170//GO:0044237//GO:0006793//GO:0008037//GO:0051704//GO:0044706//GO:0008150//GO:0007154//GO:0048544//GO:0036211//GO:0009987//GO:0022414//GO:0006796//GO:0009856//GO:0044703//GO:0016310//GO:0006468//GO:0019538//GO:0008152//GO:0071704//GO:0006464//GO:0044699//GO:0043412//GO:0044267//GO:0044238//GO:0044763	pollen-pistil interaction//cellular macromolecule metabolic process//multicellular organismal process//macromolecule metabolic process//cellular metabolic process//phosphorus metabolic process//cell recognition//multi-organism process//multi-multicellular organism process//biological_process//cell communication//recognition of pollen//protein modification process//cellular process//reproductive p…	--	--	GO:0004674//GO:0005524//GO:0097367//GO:0097159//GO:0035639//GO:0016773//GO:0003824//GO:0000166//GO:0001882//GO:0017076//GO:0032550//GO:0003674//GO:0032559//GO:0016301//GO:0016740//GO:0036094//GO:0043168//GO:0032555//GO:1901265//GO:0043167//GO:0032553//GO:0032549//GO:0030554//GO:0004672//GO:0005488//GO:1901363//GO:0016772//GO:0001883
Gh_A01G0551	A01	+	9523652	9524231	540	27	39	29	75	74	69	64	75	43	2.91027	4.09144	3.24151	7.12983	7.74413	7.29994	6.33331	7.04799	4.32576	3.41441	7.3913	5.90235	32.1972	58.6022	-0.86402	0.0028256	0.015937	DOWN	72.0974	31.4372	1.1975	3.1461e-05	0.00030966	UP	74.0261	58.7799	0.33271	0.19901	1	FALSE	--	--	--	--	--
Gh_A01G0552	A01	+	9537047	9538413	384	143	140	129	104	87	64	95	70	56	21.6754	20.6539	20.2769	13.9032	12.8033	9.52166	13.2202	9.25049	7.92218	20.8687	12.0761	10.1309	139.926	71.5228	0.96819	8.5398e-07	1.0056e-05	UP	83.616	136.625	-0.70837	0.0006074	0.0044485	DOWN	85.88	71.7414	0.25952	0.31252	1	FALSE	--	--	--	--	--
Gh_A01G0555	A01	-	9709776	9712126	1638	347	375	421	987	882	840	784	881	841	12.3304	12.9695	15.5136	30.9325	30.4291	29.2974	25.5768	27.2936	27.8914	13.6045	30.2197	26.9206	389.099	810.795	-1.0592	7.4967e-24	3.3555e-22	DOWN	894.341	379.943	1.235	4.9815e-25	2.9486e-23	UP	918.236	813.305	0.17507	0.106	1	FALSE	GO:0008152//GO:0008150	metabolic process//biological_process	GO:0036338//GO:0005575//GO:0044423//GO:0019012//GO:0019031	viral membrane//cellular_component//virion part//virion//viral envelope	GO:0046872//GO:0043167//GO:0010333//GO:0016829//GO:0016835//GO:0003676//GO:0005488//GO:1901363//GO:0016838//GO:0003723//GO:0005198//GO:0097159//GO:0003674//GO:0000287//GO:0003824//GO:0043169
Gh_A01G0565	A01	+	9961449	9962896	387	221	262	261	91	77	109	111	79	116	33.2387	38.3527	40.7073	12.071	11.2438	16.0909	15.327	10.3589	16.283	37.4329	13.1352	13.9896	252.954	99.5429	1.3455	8.317e-16	2.3389e-14	UP	92.1644	246.997	-1.4222	5.9095e-16	1.9618e-14	DOWN	94.5701	99.8549	-0.078449	0.77585	1	FALSE	GO:0065008//GO:0009987//GO:0055114//GO:0044763//GO:0050794//GO:0008150//GO:0045454//GO:0042592//GO:0044699//GO:0065007//GO:0019725//GO:0044710//GO:0008152//GO:0050789	regulation of biological quality//cellular process//oxidation-reduction process//single-organism cellular process//regulation of cellular process//biological_process//cell redox homeostasis//homeostatic process//single-organism process//biological regulation//cellular homeostasis//single-organism metabolic process//metabolic process//regulation of biological process	--	--	GO:0003674//GO:0003824//GO:0016491//GO:0004800
Gh_A01G0577	A01	+	10376575	10377234	342	819	912	791	491	449	457	586	496	492	139.387	151.069	139.603	73.7	74.1917	76.3403	91.5621	73.5959	78.1496	143.353	74.744	81.1025	856.08	509.975	0.74732	1.0848e-13	2.6142e-12	UP	462.11	835.882	-0.85506	3.829e-13	1.0188e-11	DOWN	474.41	511.55	-0.10874	0.37866	1	FALSE	GO:0044238//GO:1901576//GO:1901564//GO:0044267//GO:0044271//GO:0043603//GO:0010467//GO:0071704//GO:0006413//GO:0006412//GO:0019538//GO:0008152//GO:0009058//GO:0044249//GO:0009987//GO:0006807//GO:1901566//GO:0008150//GO:0043604//GO:0006518//GO:0044237//GO:0034645//GO:0043170//GO:0034641//GO:0009059//GO:0044260//GO:0043043	primary metabolic process//organic substance biosynthetic process//organonitrogen compound metabolic process//cellular protein metabolic process//cellular nitrogen compound biosynthetic process//cellular amide metabolic process//gene expression//organic substance metabolic process//translational initiation//translation//protein metabolic process//metabolic process//biosynthetic process//cellular …	--	--	GO:0005488//GO:1901363//GO:0003676//GO:0003674//GO:0008135//GO:0003723//GO:0097159//GO:0003743
Gh_A01G0581	A01	+	10400731	10401975	1074	2297	2355	2061	189	121	156	219	238	253	124.486	124.22	115.829	9.03378	6.36672	8.2982	10.8964	11.2453	12.7969	121.512	7.89957	11.6462	2278.76	229.987	3.3086	5.2353e-236	1.4322e-232	UP	153.67	2224.98	-3.8559	4.1763e-209	1.1917e-205	DOWN	157.71	230.702	-0.54876	0.00081616	0.13048	FALSE	GO:0006399//GO:0034470//GO:0006720//GO:0044710//GO:0034654//GO:0016070//GO:0008299//GO:0044260//GO:0034641//GO:0006725//GO:0009059//GO:0034645//GO:1901360//GO:0043170//GO:0044711//GO:0044237//GO:0016117//GO:0006351//GO:0008150//GO:0018130//GO:0006139//GO:0016108//GO:0006807//GO:0009987//GO:0055114//GO:0090304//GO:0097659//GO:0044249//GO:0019438//GO:1901362//GO:0009058//GO:0006721//GO:0042440//GO:…	tRNA metabolic process//ncRNA processing//isoprenoid metabolic process//single-organism metabolic process//nucleobase-containing compound biosynthetic process//RNA metabolic process//isoprenoid biosynthetic process//cellular macromolecule metabolic process//cellular nitrogen compound metabolic process//cellular aromatic compound metabolic process//macromolecule biosynthetic process//cellular macr…	--	--	GO:0016779//GO:0034062//GO:0097159//GO:0050660//GO:0003824//GO:0016614//GO:0050662//GO:0000166//GO:0003674//GO:0048037//GO:0016740//GO:1901265//GO:0036094//GO:0043168//GO:0016491//GO:0043167//GO:0003899//GO:0016705//GO:0071949//GO:0003676//GO:0003677//GO:1901363//GO:0005488//GO:0016772
Gh_A01G0587	A01	+	10466970	10470090	1062	273	271	260	212	203	182	225	183	209	14.9624	14.4561	14.7772	10.2476	10.8021	9.79063	11.3215	8.74429	10.6908	14.7319	10.2801	10.2522	273.182	200.185	0.44853	0.0012635	0.0079083	UP	197.146	266.74	-0.43617	0.0047694	0.026472	DOWN	202.431	200.807	0.01162	0.93054	1	FALSE	--	--	--	--	GO:0097159//GO:0000287//GO:0043169//GO:0050662//GO:0030976//GO:0048037//GO:0003674//GO:1901681//GO:0019842//GO:0036094//GO:0043168//GO:0046872//GO:0043167//GO:0005488//GO:1901363
Gh_A01G0598	A01	+	10784033	10786787	1014	183	168	169	76	48	63	96	92	65	10.5045	9.38591	10.0599	3.84758	2.67509	3.54949	5.05915	4.60413	3.48227	9.98343	3.35739	4.38185	176.758	81.6921	1.1135	9.4547e-10	1.6109e-08	UP	61.6708	172.59	-1.4847	4.0579e-13	1.0772e-11	DOWN	63.2909	81.9413	-0.37259	0.12415	1	FALSE	GO:0009058//GO:0008152//GO:0071704//GO:0046483//GO:0044238//GO:1901576//GO:0034641//GO:0006725//GO:0009059//GO:0006260//GO:0044260//GO:0034645//GO:1901360//GO:0043170//GO:0044237//GO:0006259//GO:0008150//GO:0009987//GO:0090304//GO:0006139//GO:0006807//GO:0044249	biosynthetic process//metabolic process//organic substance metabolic process//heterocycle metabolic process//primary metabolic process//organic substance biosynthetic process//cellular nitrogen compound metabolic process//cellular aromatic compound metabolic process//macromolecule biosynthetic process//DNA replication//cellular macromolecule metabolic process//cellular macromolecule biosynthetic …	--	--	GO:0016740//GO:0003899//GO:0016772//GO:0034062//GO:0016779//GO:0003824//GO:0003896//GO:0003674
Gh_A01G0599	A01	-	10787033	10788142	519	267	253	267	432	319	432	370	383	350	29.9438	27.6159	31.0518	42.7295	34.7343	47.5533	38.0959	37.4481	36.6343	29.5372	41.6724	37.3928	267.668	356.827	-0.41478	0.0010346	0.0066272	DOWN	391.936	261.361	0.58457	0.0017421	0.011205	UP	402.203	357.929	0.16825	0.29484	1	FALSE	--	--	--	--	GO:0003674//GO:0005515//GO:0005488
Gh_A01G0605	A01	-	10881937	10888814	3567	789	903	784	677	579	647	793	758	772	12.8747	14.3413	13.2665	9.74311	9.17298	10.3625	11.8799	10.7836	11.7571	13.4942	9.75953	11.4736	840.493	752.493	0.15956	0.093799	0.26989	FALSE	629.837	820.665	-0.38181	0.00078317	0.0055823	DOWN	646.513	754.824	-0.22346	0.04825	1	FALSE	GO:0008150//GO:0006259//GO:0044249//GO:0009987//GO:0090304//GO:0006139//GO:0006807//GO:0034641//GO:0006725//GO:0009059//GO:0006260//GO:0044260//GO:0044237//GO:0034645//GO:1901360//GO:0043170//GO:0044238//GO:1901576//GO:0008152//GO:0009058//GO:0046483//GO:0071704	biological_process//DNA metabolic process//cellular biosynthetic process//cellular process//nucleic acid metabolic process//nucleobase-containing compound metabolic process//nitrogen compound metabolic process//cellular nitrogen compound metabolic process//cellular aromatic compound metabolic process//macromolecule biosynthetic process//DNA replication//cellular macromolecule metabolic process//c…	--	--	GO:0003824//GO:0003887//GO:0003674//GO:0097159//GO:0016787//GO:0008408//GO:0016779//GO:0004518//GO:0034061//GO:0016772//GO:0003677//GO:0005488//GO:1901363//GO:0003676//GO:0004527//GO:0016740//GO:0016788
Gh_A01G0606	A01	+	10943540	10945036	1497	4	5	3	12	20	8	33	27	11	0.155525	0.189214	0.12096	0.411501	0.754993	0.305304	1.17798	0.915251	0.399171	0.155233	0.490599	0.830799	4.05807	22.8647	-2.4943	0.0012066	0.0075955	DOWN	13.1671	3.96203	1.7326	0.01618	0.072526	FALSE	13.5365	22.9331	-0.76057	0.20765	1	FALSE	GO:0008152//GO:0008150	metabolic process//biological_process	--	--	GO:0016740//GO:0003674//GO:0016758//GO:0003824//GO:0016757
Gh_A01G0609	A01	+	10985338	10987252	456	162	154	140	143	126	117	107	133	108	20.6782	19.132	18.5313	16.0984	15.6149	14.6583	12.539	14.8008	12.8661	19.4472	15.4572	13.402	154.843	112.369	0.46256	0.0090343	0.042828	UP	127.323	151.189	-0.24786	0.18525	0.44383	FALSE	130.729	112.715	0.2139	0.27397	1	FALSE	--	--	--	--	--
Gh_A01G0611	A01	-	10990263	10991198	936	4	0	3	48	67	86	34	38	48	0.248741	0	0.193459	2.63255	4.04514	5.24912	1.9411	2.06018	2.78582	0.1474	3.97561	2.26237	2.40804	38.9372	-4.0152	2.9338e-13	6.8389e-12	DOWN	67.4227	2.35155	4.8416	6.2911e-11	1.3682e-09	UP	69.189	39.0593	0.82488	0.040669	1	FALSE	GO:0044710//GO:0044260//GO:0006082//GO:0043170//GO:0044237//GO:0044711//GO:0008150//GO:0044281//GO:0072330//GO:0009987//GO:0036211//GO:0018342//GO:0055114//GO:0044249//GO:0044283//GO:0009058//GO:0008610//GO:0097354//GO:0019752//GO:0032787//GO:0006629//GO:0019538//GO:0044255//GO:0008152//GO:0071704//GO:0044699//GO:0043412//GO:0006464//GO:0016053//GO:0044267//GO:0044238//GO:0006631//GO:0006633//GO:…	single-organism metabolic process//cellular macromolecule metabolic process//organic acid metabolic process//macromolecule metabolic process//cellular metabolic process//single-organism biosynthetic process//biological_process//small molecule metabolic process//monocarboxylic acid biosynthetic process//cellular process//protein modification process//protein prenylation//oxidation-reduction proces…	--	--	GO:0005506//GO:0097159//GO:0016765//GO:0004659//GO:0003824//GO:0043169//GO:0003674//GO:0046914//GO:0016740//GO:0016491//GO:0008318//GO:0046872//GO:0043167//GO:0008270//GO:1901363//GO:0005488//GO:0003676
Gh_A01G0616	A01	-	11044443	11046385	900	9	5	6	24	20	32	11	23	22	0.582054	0.314726	0.402394	1.36893	1.25581	2.03129	0.653122	1.29683	1.32791	0.433058	1.55201	1.09262	6.80475	18.0831	-1.41	0.012927	0.057631	FALSE	25.3534	6.6441	1.932	0.00026402	0.0021235	UP	26.0102	18.1395	0.51994	0.24184	1	FALSE	GO:0008152//GO:0008150	metabolic process//biological_process	--	--	GO:0016740//GO:0003824//GO:0003674//GO:0016746
Gh_A01G0617	A01	-	11062530	11062871	342	4	3	6	0	3	0	0	0	0	0.680765	0.496936	1.05893	0	0.495713	0	0	0	0	0.745544	0.165238	0	4.45155	0	Inf	0.0097462	0.045649	UP	0.994367	4.34727	-2.1283	0.14545	0.37784	FALSE	1.02551	0	Inf	0.5406	1	FALSE	--	--	--	--	--
Gh_A01G0619	A01	-	11085676	11087868	627	472	465	426	349	341	301	324	376	296	43.8165	42.0137	41.0096	28.5739	30.7342	27.426	27.6135	30.4312	25.6455	42.2799	28.9114	27.8967	462.885	321.609	0.52535	8.9454e-06	8.938e-05	UP	327.295	451.964	-0.46562	0.0004268	0.0032568	DOWN	336.078	322.596	0.059065	0.68445	1	FALSE	--	--	--	--	--
Gh_A01G0621	A01	+	11154745	11157809	1614	332	313	294	226	251	209	232	246	234	11.9729	10.9862	10.9948	7.18814	8.7883	7.39787	7.68119	7.73445	7.8759	11.3179	7.79144	7.76385	318.962	230.403	0.46922	0.00040598	0.002889	UP	226.92	311.436	-0.45675	0.0018138	0.011596	DOWN	233.031	231.115	0.011908	0.95766	1	FALSE	GO:0008150//GO:0007154//GO:0006796//GO:0036211//GO:0050896//GO:0009987//GO:0016310//GO:0044260//GO:0050789//GO:0043170//GO:0009405//GO:0051704//GO:0006793//GO:0044237//GO:0051716//GO:0050794//GO:0044267//GO:0044238//GO:0044700//GO:0044763//GO:0006468//GO:0008152//GO:0019538//GO:0071704//GO:0007165//GO:0065007//GO:0006464//GO:0023052//GO:0044699//GO:0043412	biological_process//cell communication//phosphate-containing compound metabolic process//protein modification process//response to stimulus//cellular process//phosphorylation//cellular macromolecule metabolic process//regulation of biological process//macromolecule metabolic process//pathogenesis//multi-organism process//phosphorus metabolic process//cellular metabolic process//cellular response …	GO:0005578//GO:0031012//GO:0005575//GO:0005576//GO:0016020//GO:0044421	proteinaceous extracellular matrix//extracellular matrix//cellular_component//extracellular region//membrane//extracellular region part	GO:0003824//GO:0016773//GO:0000166//GO:0001882//GO:0043169//GO:0032550//GO:0017076//GO:0003674//GO:0005524//GO:0097367//GO:0097159//GO:0035639//GO:0005515//GO:0004672//GO:0005488//GO:1901363//GO:0001883//GO:0016772//GO:0016301//GO:0032559//GO:0016740//GO:1901265//GO:0043168//GO:0036094//GO:0032555//GO:0005509//GO:0043167//GO:0046872//GO:0032553//GO:0032549//GO:0030554
Gh_A01G0622	A01	-	11158635	11158973	339	1383	1497	1260	1671	1792	1613	1669	1608	1591	237.457	250.165	224.344	253.04	298.726	271.831	263.088	240.705	254.952	237.322	274.532	252.915	1404.82	1576.43	-0.16627	0.057006	0.18632	FALSE	1680.54	1371.66	0.293	0.005056	0.027792	UP	1725.59	1581.31	0.12597	0.21279	1	FALSE	GO:0044267//GO:0043603//GO:0044271//GO:1901564//GO:0044238//GO:1901576//GO:0009058//GO:0019538//GO:0006413//GO:0006412//GO:0008152//GO:0071704//GO:0010467//GO:0008150//GO:1901566//GO:0009987//GO:0006807//GO:0044249//GO:0043043//GO:0009059//GO:0034641//GO:0044260//GO:0043170//GO:0034645//GO:0043604//GO:0006518//GO:0044237	cellular protein metabolic process//cellular amide metabolic process//cellular nitrogen compound biosynthetic process//organonitrogen compound metabolic process//primary metabolic process//organic substance biosynthetic process//biosynthetic process//protein metabolic process//translational initiation//translation//metabolic process//organic substance metabolic process//gene expression//biologica…	GO:0044464//GO:0044444//GO:0030529//GO:0005737//GO:0043232//GO:0043226//GO:0043229//GO:0005622//GO:0032991//GO:0043228//GO:0005840//GO:0005575//GO:0044424//GO:0005623	cell part//cytoplasmic part//ribonucleoprotein complex//cytoplasm//intracellular non-membrane-bounded organelle//organelle//intracellular organelle//intracellular//macromolecular complex//non-membrane-bounded organelle//ribosome//cellular_component//intracellular part//cell	GO:0005488//GO:1901363//GO:0003676//GO:0003735//GO:0008135//GO:0003674//GO:0003743//GO:0097159//GO:0003723//GO:0005198
Gh_A01G0624	A01	-	11165894	11171715	4650	2163	2337	2142	1485	1491	1446	1538	1573	1504	27.0749	28.4715	27.8042	16.394	18.1201	17.7656	17.6745	17.1662	17.5704	27.7835	17.4265	17.4704	2255.89	1493.69	0.59482	8.517e-13	1.9212e-11	UP	1464.25	2202.69	-0.5891	4.6819e-09	8.2618e-08	DOWN	1503.33	1498.31	0.0048329	0.9859	1	FALSE	--	--	--	--	--
Gh_A01G0626	A01	+	11188123	11189256	1134	69	53	41	32	38	26	27	40	32	3.5416	2.6477	2.1823	1.4486	1.89367	1.30986	1.27232	1.78997	1.53294	2.79053	1.55071	1.53174	55.254	31.9394	0.79074	0.0074818	0.0366	UP	31.6773	53.9465	-0.76808	0.012829	0.06007	FALSE	32.5399	32.0378	0.022436	0.98898	1	FALSE	GO:0044281//GO:0055086//GO:0009163//GO:0015986//GO:0034220//GO:0015985//GO:0008150//GO:0009161//GO:0009205//GO:0009127//GO:0018130//GO:1901566//GO:0009156//GO:0051234//GO:0006807//GO:0042451//GO:1902600//GO:0006139//GO:0006796//GO:0072521//GO:0046034//GO:0009987//GO:0046128//GO:0019438//GO:0098660//GO:0044249//GO:0009199//GO:0044710//GO:0098655//GO:0009152//GO:0034654//GO:0042455//GO:0009116//GO:…	small molecule metabolic process//nucleobase-containing small molecule metabolic process//nucleoside biosynthetic process//ATP synthesis coupled proton transport//ion transmembrane transport//energy coupled proton transport, down electrochemical gradient//biological_process//ribonucleoside monophosphate metabolic process//purine ribonucleoside triphosphate metabolic process//purine nucleoside mon…	GO:0045261//GO:0032991//GO:0043234//GO:0005622//GO:0098796//GO:0005575//GO:0044424//GO:0005623//GO:0044464//GO:0016020//GO:0033178//GO:0016469//GO:0045259//GO:0044425	proton-transporting ATP synthase complex, catalytic core F(1)//macromolecular complex//protein complex//intracellular//membrane protein complex//cellular_component//intracellular part//cell//cell part//membrane//proton-transporting two-sector ATPase complex, catalytic domain//proton-transporting two-sector ATPase complex//proton-transporting ATP synthase complex//membrane part	GO:0003824//GO:0005215//GO:0015405//GO:0042623//GO:0003674//GO:0015077//GO:0015399//GO:0016820//GO:0016787//GO:0042625//GO:0022892//GO:0017111//GO:0008324//GO:0015075//GO:0016887//GO:0015078//GO:0022857//GO:0016817//GO:0019829//GO:0022890//GO:0046933//GO:0043492//GO:0042626//GO:0036442//GO:0044769//GO:0016462//GO:0046961//GO:0022891//GO:0016818//GO:0022804
Gh_A01G0629	A01	-	11211126	11212013	888	34	51	28	59	56	51	51	83	70	2.22858	3.25359	1.90322	3.41076	3.56377	3.28111	3.06903	4.74311	4.28226	2.4618	3.41855	4.03147	38.1766	65.8286	-0.78603	0.0078952	0.038285	DOWN	54.8251	37.2729	0.55671	0.066093	0.21501	FALSE	56.2936	66.0321	-0.2302	0.37777	1	FALSE	GO:0044237//GO:0044711//GO:0008299//GO:0044710//GO:0006720//GO:0044249//GO:0009987//GO:0008150//GO:0044699//GO:0071704//GO:0006629//GO:0044255//GO:0008152//GO:0009058//GO:0008610//GO:0044763//GO:0044238//GO:1901576	cellular metabolic process//single-organism biosynthetic process//isoprenoid biosynthetic process//single-organism metabolic process//isoprenoid metabolic process//cellular biosynthetic process//cellular process//biological_process//single-organism process//organic substance metabolic process//lipid metabolic process//cellular lipid metabolic process//metabolic process//biosynthetic process//lipi…	--	--	--
Gh_A01G0634	A01	+	11354487	11356662	1164	202	222	198	333	302	445	236	259	243	10.1009	10.8045	10.2673	14.686	14.6619	21.8409	10.8344	11.2913	11.3407	10.3909	17.0629	11.1555	211.196	238.754	-0.17694	0.21946	0.48334	FALSE	360.252	206.215	0.80486	0.0059923	0.032001	UP	369.627	239.492	0.62609	0.022725	0.93659	FALSE	--	--	--	--	GO:0003674//GO:0003824//GO:0016787//GO:0016788
Gh_A01G0638	A01	-	11479496	11483547	1539	1948	2058	1960	1795	1599	1447	1894	1759	1713	73.6739	75.7551	76.8707	59.8739	58.7144	53.7148	65.7636	57.9996	60.4653	75.4332	57.4344	61.4095	2027.1	1737.68	0.22225	0.0071412	0.035203	UP	1596.34	1979.31	-0.31023	0.0023815	0.014659	DOWN	1639.11	1743.05	-0.088703	0.3942	1	FALSE	GO:0044710//GO:0043170//GO:0008150//GO:0006508//GO:0008152//GO:0006629//GO:0019538//GO:0044699//GO:0071704//GO:0044238	single-organism metabolic process//macromolecule metabolic process//biological_process//proteolysis//metabolic process//lipid metabolic process//protein metabolic process//single-organism process//organic substance metabolic process//primary metabolic process	--	--	GO:0016787//GO:0008233//GO:0004190//GO:0003824//GO:0004175//GO:0003674//GO:0070011//GO:0070001
Gh_A01G0640	A01	-	11544983	11558549	2769	372	343	329	328	275	264	310	304	262	7.81957	7.0174	7.1716	6.08083	5.61235	5.44684	5.9825	5.5712	5.14003	7.33619	5.71334	5.56458	354.698	283.303	0.32425	0.010226	0.047444	UP	285.858	346.33	-0.27685	0.050611	0.17699	FALSE	293.492	284.174	0.046546	0.73739	1	FALSE	GO:0071702//GO:0042147//GO:0051179//GO:0046907//GO:0051649//GO:0051234//GO:0016192//GO:0045184//GO:0008150//GO:0006810//GO:0015031//GO:0044699//GO:1902582//GO:0051641//GO:0044765//GO:0008104//GO:1902578//GO:0016197//GO:0033036	organic substance transport//retrograde transport, endosome to Golgi//localization//intracellular transport//establishment of localization in cell//establishment of localization//vesicle-mediated transport//establishment of protein localization//biological_process//transport//protein transport//single-organism process//single-organism intracellular transport//cellular localization//single-organis…	GO:0005623//GO:0005575//GO:0098796//GO:0032991//GO:0043234//GO:0030904//GO:0044425//GO:0012505//GO:0016020//GO:0044464	cell//cellular_component//membrane protein complex//macromolecular complex//protein complex//retromer complex//membrane part//endomembrane system//membrane//cell part	GO:0022892//GO:0003674//GO:0005215//GO:0008565
Gh_A01G0650	A01	+	11846615	11847371	702	519	544	492	759	720	669	736	902	810	43.0322	43.9003	42.303	55.503	57.9603	54.4444	56.0254	65.203	62.6809	43.0785	55.9692	61.3031	528.049	791.293	-0.58354	9.0358e-09	1.3797e-07	DOWN	709.716	515.592	0.46101	0.00010628	0.00093624	UP	728.706	793.738	-0.12333	0.26416	1	FALSE	GO:0019222//GO:0008150//GO:0006351//GO:0031326//GO:0010556//GO:0018130//GO:0006139//GO:0006807//GO:0009987//GO:0097659//GO:0090304//GO:0060255//GO:0044249//GO:0019438//GO:0050789//GO:0031323//GO:0034654//GO:0016070//GO:0044260//GO:0051252//GO:0034641//GO:0006725//GO:0009059//GO:0034645//GO:1901360//GO:0043170//GO:2000112//GO:0044237//GO:0044271//GO:0050794//GO:0051171//GO:0080090//GO:0009889//GO:…	regulation of metabolic process//biological_process//transcription, DNA-templated//regulation of cellular biosynthetic process//regulation of macromolecule biosynthetic process//heterocycle biosynthetic process//nucleobase-containing compound metabolic process//nitrogen compound metabolic process//cellular process//nucleic acid-templated transcription//nucleic acid metabolic process//regulation o…	--	--	GO:0001071//GO:0003674//GO:0003700
Gh_A01G0653	A01	-	11866986	11868330	1050	15	13	17	42	32	51	55	48	49	0.831505	0.70139	0.977244	2.05339	1.72225	2.77488	2.7991	2.3198	2.5351	0.836713	2.18351	2.55133	15.3394	49.2548	-1.683	2.122e-06	2.351e-05	DOWN	41.609	14.9786	1.474	0.00014401	0.0012295	UP	42.688	49.4072	-0.21089	0.47455	1	FALSE	--	--	--	--	GO:0016788//GO:0016787//GO:0003824//GO:0003674
Gh_A01G0656	A01	+	11875192	11878694	1629	1154	1221	1066	769	573	678	912	876	746	41.2333	42.4619	39.4984	24.2336	19.8778	23.7778	29.917	27.2886	24.8774	41.0645	22.6297	27.361	1168.07	819.494	0.51132	3.0732e-08	4.3971e-07	UP	667.264	1140.5	-0.77334	3.1107e-12	7.6715e-11	DOWN	684.881	822.013	-0.26331	0.035757	1	FALSE	GO:0019538//GO:0008152//GO:0071704//GO:0006810//GO:0015031//GO:0044267//GO:0033036//GO:0008104//GO:0044238//GO:0006457//GO:0051179//GO:0044260//GO:0071702//GO:0043170//GO:0044237//GO:0008150//GO:0045184//GO:0051234//GO:0009987	protein metabolic process//metabolic process//organic substance metabolic process//transport//protein transport//cellular protein metabolic process//macromolecule localization//protein localization//primary metabolic process//protein folding//localization//cellular macromolecule metabolic process//organic substance transport//macromolecule metabolic process//cellular metabolic process//biological…	--	--	--
Gh_A01G0658	A01	+	11895421	11898851	1752	448	519	472	688	569	645	789	753	742	14.8836	16.7818	16.2611	20.1589	18.3533	21.0324	24.0651	21.8102	23.0069	15.9755	19.8482	22.9607	488.732	739.637	-0.59777	8.6393e-09	1.3207e-07	DOWN	629.221	477.209	0.39895	0.0010786	0.0073765	UP	645.868	741.925	-0.20003	0.07798	1	FALSE	GO:0007017//GO:0071840//GO:0022402//GO:1902589//GO:0044699//GO:0016043//GO:0008150//GO:0000226//GO:0006996//GO:0000910//GO:0044763//GO:0007049//GO:0007010//GO:0051301//GO:0009987	microtubule-based process//cellular component organization or biogenesis//cell cycle process//single-organism organelle organization//single-organism process//cellular component organization//biological_process//microtubule cytoskeleton organization//organelle organization//cytokinesis//single-organism cellular process//cell cycle//cytoskeleton organization//cell division//cellular process	--	--	GO:0044877//GO:0008092//GO:0008017//GO:0005515//GO:0003674//GO:0015631//GO:0032403//GO:0005488
Gh_A01G0661	A01	-	11905276	11908576	1161	39	42	55	81	75	72	53	47	67	1.95522	2.04938	2.85939	3.5815	3.6506	3.54294	2.43943	2.0543	3.13495	2.288	3.59168	2.54289	46.3811	54.284	-0.22699	0.42213	0.71636	FALSE	75.3448	45.2916	0.73426	0.0050954	0.027971	UP	77.357	54.4546	0.50648	0.041926	1	FALSE	GO:0044765//GO:0044763//GO:1902578//GO:0006811//GO:0044699//GO:0006810//GO:0006812//GO:0055085//GO:0009987//GO:0008150//GO:0051234//GO:0030001//GO:0051179	single-organism transport//single-organism cellular process//single-organism localization//ion transport//single-organism process//transport//cation transport//transmembrane transport//cellular process//biological_process//establishment of localization//metal ion transport//localization	GO:0016020//GO:0005575	membrane//cellular_component	GO:0022890//GO:0022857//GO:0022891//GO:0016740//GO:0046873//GO:0016741//GO:0008168//GO:0003674//GO:0005215//GO:0003824//GO:0008324//GO:0022892//GO:0015075
Gh_A01G0662	A01	+	11962213	11964669	1251	368	361	329	316	232	279	343	342	326	17.122	16.3476	15.8738	12.9671	10.4801	12.7412	14.6515	13.8729	14.1562	16.4478	12.0628	14.2269	359.284	327.241	0.13477	0.27096	0.55188	FALSE	273.187	350.806	-0.36078	0.010186	0.049794	DOWN	280.393	328.253	-0.22736	0.10647	1	FALSE	--	--	--	--	GO:0017111//GO:0016787//GO:0003674//GO:0003824//GO:0016818//GO:0003924//GO:0016462//GO:0016817
Gh_A01G0666	A01	-	12045186	12049813	2046	515	501	453	457	493	304	454	423	360	14.6509	13.8719	13.364	11.4663	13.6168	8.48852	11.8575	10.4914	9.55838	13.9623	11.1905	10.6358	498.808	400.096	0.31814	0.0047472	0.024943	UP	412.159	487.037	-0.24083	0.15212	0.38952	FALSE	423.435	401.326	0.077368	0.6802	1	FALSE	--	--	--	--	GO:0005488//GO:0005515//GO:0003674
Gh_A01G0669	A01	+	12074985	12081662	2289	1402	1323	1075	964	873	818	927	862	744	35.6505	32.7431	28.3469	21.6194	21.5528	20.416	21.641	19.11	17.6569	32.2468	21.1961	19.4693	1288.87	819.382	0.6535	1.1712e-06	1.351e-05	UP	876.473	1258.41	-0.52183	3.5048e-06	4.0988e-05	DOWN	899.912	821.901	0.13082	0.22787	1	FALSE	GO:0008150//GO:0044710//GO:0044238//GO:0044699//GO:0071704//GO:0008152//GO:0006629	biological_process//single-organism metabolic process//primary metabolic process//single-organism process//organic substance metabolic process//metabolic process//lipid metabolic process	--	--	GO:0003674//GO:0016747//GO:0003824//GO:0016746//GO:0016787//GO:0016407//GO:0008081//GO:0042578//GO:0016788//GO:0016740
Gh_A01G0677	A01	+	12193675	12194946	1272	648	676	630	533	479	486	478	496	479	29.6518	30.1068	29.8949	21.5106	21.2806	21.828	20.081	19.7876	20.4567	29.8845	21.5397	20.1084	663.754	470.296	0.49708	2.428e-06	2.6637e-05	UP	495.29	648.101	-0.38795	0.0012326	0.008284	DOWN	508.476	471.751	0.10815	0.38187	1	FALSE	--	--	--	--	GO:0005488//GO:0005515//GO:0003674
Gh_A01G0680	A01	-	12211045	12213721	1110	140	187	132	117	128	90	96	110	94	7.34122	9.54386	7.17785	5.41097	6.51661	4.63216	4.6216	5.02884	4.60037	8.02097	5.51991	4.75027	155.474	96.9506	0.68135	0.00015732	0.0012308	UP	110.408	151.801	-0.45934	0.016277	0.072847	FALSE	113.408	97.2493	0.22177	0.28151	1	FALSE	GO:0044238//GO:0044267//GO:0043412//GO:0006464//GO:0071704//GO:0008152//GO:0019538//GO:0006468//GO:0016310//GO:0006796//GO:0009987//GO:0036211//GO:0008150//GO:0006793//GO:0044237//GO:0043170//GO:0044260	primary metabolic process//cellular protein metabolic process//macromolecule modification//cellular protein modification process//organic substance metabolic process//metabolic process//protein metabolic process//protein phosphorylation//phosphorylation//phosphate-containing compound metabolic process//cellular process//protein modification process//biological_process//phosphorus metabolic proces…	--	--	GO:0001883//GO:0016772//GO:1901363//GO:0005488//GO:0004672//GO:0032553//GO:0032549//GO:0030554//GO:0043167//GO:1901265//GO:0032555//GO:0043168//GO:0036094//GO:0016740//GO:0016301//GO:0032559//GO:0003674//GO:0032550//GO:0017076//GO:0001882//GO:0000166//GO:0003824//GO:0016773//GO:0035639//GO:0097159//GO:0097367//GO:0005524
Gh_A01G0682	A01	-	12246498	12248117	1620	304	355	281	466	415	473	484	488	535	10.9225	12.4142	10.4697	14.7667	14.4766	16.6805	15.9652	15.2863	17.9402	11.2688	15.308	16.3972	318.775	488.422	-0.61559	1.7929e-07	2.3119e-06	DOWN	448.752	311.249	0.52785	9.2162e-05	0.00082474	UP	460.618	489.941	-0.089037	0.46584	1	FALSE	--	--	--	--	--
Gh_A01G0683	A01	-	12255252	12256523	1272	1	3	2	8	13	14	11	5	8	0.045759	0.13361	0.0949043	0.32286	0.577552	0.628789	0.462115	0.199472	0.341657	0.0914245	0.509734	0.334415	2.03098	7.82034	-1.9451	0.047537	0.16234	FALSE	11.7271	1.98311	2.564	0.003206	0.018913	UP	12.0379	7.84472	0.61779	0.36073	1	FALSE	--	--	--	--	GO:0005515//GO:0005488//GO:0003674
Gh_A01G0684	A01	-	12257540	12258283	432	12	15	14	121	128	99	127	127	117	1.61682	1.96704	1.95608	14.3785	16.7441	13.0923	15.7096	14.9183	14.7126	1.84665	14.7383	15.1135	13.93	120.046	-3.1073	2.8815e-28	1.5481e-26	DOWN	114.823	13.6018	3.0775	3.4016e-25	2.0453e-23	UP	117.927	120.417	-0.030139	0.89906	1	FALSE	--	--	--	--	GO:0051082//GO:0005515//GO:0005488//GO:0031072//GO:0003674
Gh_A01G0690	A01	-	12347530	12349137	1536	31	32	22	59	53	53	56	58	46	1.17472	1.18022	0.864519	1.97184	1.94993	1.97128	1.94823	1.91617	1.62688	1.07315	1.96435	1.83043	28.7836	51.694	-0.84475	0.006254	0.031543	DOWN	54.5367	28.1027	0.95652	0.0025809	0.015693	UP	55.9898	51.8526	0.11075	0.71317	1	FALSE	GO:0044699//GO:0008152//GO:0055114//GO:0008150//GO:0044710	single-organism process//metabolic process//oxidation-reduction process//biological_process//single-organism metabolic process	--	--	GO:1901363//GO:0005488//GO:0016705//GO:0016491//GO:0046872//GO:0043167//GO:0046914//GO:0003674//GO:0003824//GO:0020037//GO:0046906//GO:0043169//GO:0005506//GO:0097159
Gh_A01G0691	A01	+	12375501	12379875	255	60	60	59	30	21	23	28	37	62	13.6954	13.3296	13.9655	6.03939	4.65387	5.1529	5.86762	7.36308	13.2081	13.6635	5.28205	8.81292	60.8373	41.325	0.55794	0.06402	0.20344	FALSE	24.3645	59.403	-1.2858	5.3949e-05	0.00050717	DOWN	25.0107	41.4568	-0.72906	0.13911	1	FALSE	GO:0044710//GO:0008150//GO:0055114//GO:0008152//GO:0044699	single-organism metabolic process//biological_process//oxidation-reduction process//metabolic process//single-organism process	--	--	GO:0005506//GO:0097159//GO:0003824//GO:0043169//GO:0046906//GO:0020037//GO:0003674//GO:0046914//GO:0043167//GO:0046872//GO:0016491//GO:0016705//GO:0005488//GO:1901363
Gh_A01G0692	A01	+	12380256	12380489	234	16	8	14	2	1	3	1	1	0	3.97986	1.93678	3.61123	0.438759	0.241501	0.732435	0.228364	0.216861	0	3.17595	0.470898	0.148409	12.9745	0.638417	4.345	2.0626e-05	0.00019399	UP	2.00949	12.6692	-2.6564	0.0014437	0.0095061	DOWN	2.05991	0.640259	1.6859	0.49352	1	FALSE	--	--	--	--	--
Gh_A01G0697	A01	-	12686525	12688337	1593	53	47	43	141	143	153	120	144	123	1.93653	1.67143	1.62928	4.54376	5.07289	5.48706	4.02541	4.58717	4.19447	1.74574	5.03457	4.26902	48.5581	125.042	-1.3646	4.3608e-10	7.6987e-09	DOWN	145.048	47.4118	1.6132	5.7993e-13	1.5188e-11	UP	148.896	125.428	0.24745	0.19784	1	FALSE	GO:0071702//GO:0051179//GO:0033365//GO:0016482//GO:0044710//GO:0046907//GO:0072600//GO:0051649//GO:0055114//GO:0016192//GO:0051234//GO:0006886//GO:0006605//GO:0048193//GO:0008150//GO:0045184//GO:0034067//GO:0044699//GO:0000301//GO:0015031//GO:0006810//GO:0070727//GO:0051641//GO:1902582//GO:0008152//GO:0034613//GO:0000042//GO:0044765//GO:0072594//GO:0006891//GO:1902578//GO:0008104//GO:0033036//GO:…	organic substance transport//localization//protein localization to organelle//cytoplasmic transport//single-organism metabolic process//intracellular transport//establishment of protein localization to Golgi//establishment of localization in cell//oxidation-reduction process//vesicle-mediated transport//establishment of localization//intracellular protein transport//protein targeting//Golgi vesic…	--	--	GO:0097159//GO:0005506//GO:0003674//GO:0046906//GO:0043169//GO:0020037//GO:0003824//GO:0016491//GO:0046872//GO:0043167//GO:0046914//GO:1901363//GO:0005488//GO:0005515//GO:0016705
Gh_A01G0700	A01	-	13254201	13255358	1158	899	879	894	1405	1258	1505	1315	1608	1656	45.1871	43.0017	46.5985	62.2844	61.3913	74.2492	60.6822	70.4653	77.6854	44.9291	65.975	69.611	908.45	1482.21	-0.70627	6.2093e-08	8.5071e-07	DOWN	1383.09	887.039	0.64083	4.7046e-06	5.378e-05	UP	1419.56	1486.82	-0.066789	0.63021	1	FALSE	GO:1901564//GO:0006520//GO:0043436//GO:0046394//GO:0000096//GO:0008652//GO:0044763//GO:1901576//GO:0044238//GO:0044272//GO:0008152//GO:0019752//GO:0006535//GO:0009058//GO:0044283//GO:0016053//GO:0044699//GO:0071704//GO:1901566//GO:0006563//GO:0044281//GO:0008150//GO:0009069//GO:0044249//GO:1901607//GO:0006790//GO:0006807//GO:0019344//GO:0009987//GO:0009070//GO:1901605//GO:0006082//GO:0006534//GO:…	organonitrogen compound metabolic process//cellular amino acid metabolic process//oxoacid metabolic process//carboxylic acid biosynthetic process//sulfur amino acid metabolic process//cellular amino acid biosynthetic process//single-organism cellular process//organic substance biosynthetic process//primary metabolic process//sulfur compound biosynthetic process//metabolic process//carboxylic acid…	GO:0044464//GO:0005737//GO:0005622//GO:0005575//GO:0005623//GO:0044424	cell part//cytoplasm//intracellular//cellular_component//cell//intracellular part	GO:0016407//GO:0016740//GO:0016413//GO:0016747//GO:0003824//GO:0003674//GO:0008374//GO:0016746//GO:0016412//GO:0009001
Gh_A01G0701	A01	-	13400692	13402332	564	369	410	415	349	264	311	344	368	281	38.0812	41.1822	44.4132	31.7657	26.4521	31.5025	32.5929	33.1106	27.0654	41.2255	29.9068	30.923	405.993	320.67	0.34036	0.0052815	0.027324	UP	305.303	396.43	-0.37682	0.0057209	0.03079	DOWN	313.365	321.653	-0.037659	0.77869	1	FALSE	--	--	--	--	--
Gh_A01G0704	A01	+	13415163	13417373	990	156	162	128	217	167	185	237	239	217	9.17176	9.27011	7.80401	11.2522	9.53271	10.6758	12.7926	12.2507	11.9073	8.74863	10.4869	12.3168	151.237	224.2	-0.56797	0.00023289	0.001755	DOWN	187.82	147.665	0.34702	0.045434	0.16327	FALSE	192.796	224.891	-0.22215	0.16417	1	FALSE	GO:0009058//GO:1901362//GO:0051188//GO:0019538//GO:0044260//GO:0090407//GO:0008152//GO:0009108//GO:0006732//GO:0043170//GO:0071704//GO:1901360//GO:0043545//GO:0006793//GO:0044237//GO:0032324//GO:0046483//GO:0019720//GO:0044267//GO:0008150//GO:0018130//GO:1901566//GO:1901564//GO:0044238//GO:0051189//GO:0051186//GO:0009987//GO:1901576//GO:0006807//GO:0006777//GO:0006796//GO:0044249//GO:0019637	biosynthetic process//organic cyclic compound biosynthetic process//cofactor biosynthetic process//protein metabolic process//cellular macromolecule metabolic process//organophosphate biosynthetic process//metabolic process//coenzyme biosynthetic process//coenzyme metabolic process//macromolecule metabolic process//organic substance metabolic process//organic cyclic compound metabolic process//mo…	GO:0005575//GO:0044425//GO:0031224//GO:0016020	cellular_component//membrane part//intrinsic component of membrane//membrane	GO:0097367//GO:0043168//GO:0036094//GO:0032555//GO:0097159//GO:1901265//GO:0043167//GO:0032553//GO:0032549//GO:0019001//GO:0035639//GO:0032561//GO:0000166//GO:0005525//GO:0001882//GO:0005488//GO:1901363//GO:0017076//GO:0032550//GO:0003674//GO:0001883
Gh_A01G0705	A01	-	13417719	13419665	1053	969	834	703	481	434	322	438	383	303	53.5622	44.8686	40.2968	23.4492	23.2914	17.4699	22.2275	18.4573	15.6315	46.2425	21.4035	18.7721	850.233	363.431	1.2262	3.0495e-10	5.4655e-09	UP	406.385	830.141	-1.0305	1.9012e-08	3.1038e-07	DOWN	417.388	364.543	0.1953	0.28312	1	FALSE	GO:0051234//GO:0008150//GO:0009987//GO:0051179//GO:0030001//GO:1902578//GO:0044763//GO:0044765//GO:0055085//GO:0006812//GO:0006810//GO:0044699//GO:0006811	establishment of localization//biological_process//cellular process//localization//metal ion transport//single-organism localization//single-organism cellular process//single-organism transport//transmembrane transport//cation transport//transport//single-organism process//ion transport	GO:0005575//GO:0016020	cellular_component//membrane	GO:0005215//GO:0003674//GO:0015075//GO:0022892//GO:0008324//GO:0022857//GO:0022890//GO:0046873//GO:0022891
Gh_A01G0708	A01	+	13443432	13444570	1053	92	113	85	134	144	125	141	138	153	5.08537	6.07932	4.8723	6.53263	7.72803	6.78181	7.15542	6.65042	7.89316	5.34566	7.01416	7.233	98.2942	140.041	-0.51067	0.0065077	0.03264	DOWN	133.328	95.9728	0.47428	0.019053	0.082812	FALSE	136.91	140.476	-0.037102	0.85586	1	FALSE	GO:1902578//GO:0044763//GO:0044765//GO:0055085//GO:0006811//GO:0044699//GO:0006810//GO:0008150//GO:0051234//GO:0009987//GO:0051179	single-organism localization//single-organism cellular process//single-organism transport//transmembrane transport//ion transport//single-organism process//transport//biological_process//establishment of localization//cellular process//localization	GO:0016020//GO:0005575	membrane//cellular_component	GO:0022857//GO:0038023//GO:0005488//GO:0004872//GO:0005216//GO:0043167//GO:0005509//GO:0046872//GO:0022891//GO:0015267//GO:0004871//GO:0060089//GO:0004970//GO:0022838//GO:0022836//GO:0005215//GO:0043169//GO:0005230//GO:0015276//GO:0003674//GO:0022834//GO:0022803//GO:0008066//GO:0022892//GO:0004888//GO:0015075
Gh_A01G0709	A01	+	13445192	13446584	1131	90	89	92	165	138	123	111	182	112	4.63173	4.45792	4.90985	7.48916	6.89527	6.21307	5.24451	8.16595	5.37951	4.6665	6.86583	6.26332	92.1549	130.255	-0.49921	0.053084	0.17652	FALSE	140.227	89.9834	0.64003	0.0012136	0.0081801	UP	143.987	130.652	0.14021	0.54741	1	FALSE	GO:0044765//GO:0044763//GO:1902578//GO:0006811//GO:0044699//GO:0006810//GO:0055085//GO:0009987//GO:0008150//GO:0051234//GO:0051179	single-organism transport//single-organism cellular process//single-organism localization//ion transport//single-organism process//transport//transmembrane transport//cellular process//biological_process//establishment of localization//localization	GO:0016020//GO:0005575	membrane//cellular_component	GO:0022857//GO:0015267//GO:0022891//GO:0005216//GO:0003674//GO:0005215//GO:0022838//GO:0022803//GO:0022892//GO:0015075
Gh_A01G0710	A01	-	13447335	13447634	300	75	73	40	102	81	91	107	100	98	14.5513	13.785	8.04789	17.4538	15.258	17.3294	19.0593	16.9152	17.7457	12.1281	16.6804	17.9067	63.5348	98.7721	-0.63656	0.0043718	0.023249	DOWN	90.54	62.0285	0.54563	0.023531	0.097912	FALSE	92.937	99.0775	-0.092304	0.68378	1	FALSE	--	--	--	--	--
Gh_A01G0712	A01	+	13582650	13583210	561	21	14	12	36	25	23	47	42	24	2.17881	1.41374	1.2911	3.29421	2.51833	2.34223	4.47692	3.79913	2.324	1.62789	2.71825	3.53335	15.9454	36.4433	-1.1925	0.0035455	0.019419	DOWN	27.5472	15.5682	0.82331	0.05462	0.18704	FALSE	28.2844	36.5536	-0.37	0.30779	1	FALSE	--	--	--	--	GO:0097159//GO:0003674//GO:0003677//GO:1901363//GO:0005488//GO:0003676
Gh_A01G0713	A01	+	13585344	13585970	627	75	56	89	94	94	90	103	115	118	6.96237	5.05971	8.56773	7.69613	8.47218	8.20047	8.77837	9.3074	10.2236	6.86327	8.12293	9.43644	75.1317	108.791	-0.53406	0.0093683	0.044167	DOWN	92.0201	73.3669	0.32682	0.1495	0.38491	FALSE	94.478	109.128	-0.20798	0.31974	1	FALSE	--	--	--	--	--
Gh_A01G0714	A01	+	13649630	13651601	1254	979	997	863	1950	1682	1649	1807	1945	1660	45.441	45.0405	41.539	79.8268	75.799	75.1254	77.0025	78.7082	71.9115	44.0069	76.9171	75.8741	963.596	1749.42	-0.86038	1.2497e-22	5.289e-21	DOWN	1743.13	940.851	0.88964	2.7808e-17	1.019e-15	UP	1789.63	1754.81	0.028347	0.77465	1	FALSE	--	--	--	--	GO:0008716//GO:0016881//GO:0003824//GO:0003674//GO:0016879//GO:0016874
Gh_A01G0725	A01	-	13826320	13829357	2241	889	931	825	689	652	601	693	664	632	23.09	23.5349	22.2206	15.783	16.4415	15.3213	16.5248	15.0357	15.3201	22.9485	15.8486	15.6269	897.994	643.891	0.47989	8.1729e-07	9.6407e-06	UP	641.508	876.806	-0.45079	7.3374e-05	0.00067036	DOWN	658.68	645.879	0.028313	0.80321	1	FALSE	GO:0010467//GO:0046483//GO:0005975//GO:0005976//GO:0009250//GO:0044699//GO:0071704//GO:0008152//GO:0030243//GO:0009058//GO:0051274//GO:0006396//GO:0044763//GO:1901576//GO:0044238//GO:0008033//GO:0033692//GO:0034660//GO:0044711//GO:0034637//GO:0044237//GO:0043170//GO:1901360//GO:0034645//GO:0051273//GO:0044264//GO:0044260//GO:0016070//GO:0009059//GO:0044723//GO:0006725//GO:0034641//GO:0006399//GO:…	gene expression//heterocycle metabolic process//carbohydrate metabolic process//polysaccharide metabolic process//glucan biosynthetic process//single-organism process//organic substance metabolic process//metabolic process//cellulose metabolic process//biosynthetic process//beta-glucan biosynthetic process//RNA processing//single-organism cellular process//organic substance biosynthetic process//…	GO:0005737//GO:0016020//GO:0044464//GO:0005623//GO:0044424//GO:0005575//GO:0005622	cytoplasm//membrane//cell part//cell//intracellular part//cellular_component//intracellular	GO:0046527//GO:0016788//GO:0032553//GO:0030554//GO:0032549//GO:0008194//GO:0016879//GO:0043167//GO:1901265//GO:0032555//GO:0043168//GO:0036094//GO:0016740//GO:0032559//GO:0001883//GO:0016759//GO:1901363//GO:0005488//GO:0042578//GO:0016874//GO:0016760//GO:0016757//GO:0035251//GO:0035639//GO:0097367//GO:0016787//GO:0097159//GO:0005524//GO:0003674//GO:0016791//GO:0032550//GO:0017076//GO:0000166//GO:…
Gh_A01G0726	A01	-	13858646	13864354	2223	174	166	141	94	97	52	112	70	57	4.55589	4.23033	3.82845	2.1707	2.46585	1.33637	2.6923	1.59793	1.39291	4.20489	1.99098	1.89438	163.218	77.42	1.076	1.709e-06	1.9221e-05	UP	79.5995	159.363	-1.0015	5.9324e-07	7.8493e-06	DOWN	81.7906	77.6563	0.074831	0.83035	1	FALSE	GO:0006073//GO:0016051//GO:0009987//GO:0044249//GO:0030244//GO:0000271//GO:0044262//GO:0008150//GO:0043170//GO:0034645//GO:0051273//GO:0044711//GO:0034637//GO:0044237//GO:0044710//GO:0044042//GO:0044264//GO:0044260//GO:0009059//GO:0044723//GO:1901576//GO:0044238//GO:0051274//GO:0044763//GO:0033692//GO:0071704//GO:0005975//GO:0005976//GO:0009250//GO:0044699//GO:0009058//GO:0008152//GO:0030243	cellular glucan metabolic process//carbohydrate biosynthetic process//cellular process//cellular biosynthetic process//cellulose biosynthetic process//polysaccharide biosynthetic process//cellular carbohydrate metabolic process//biological_process//macromolecule metabolic process//cellular macromolecule biosynthetic process//beta-glucan metabolic process//single-organism biosynthetic process//cel…	GO:0005575//GO:0016020	cellular_component//membrane	GO:0003674//GO:0003824//GO:0016758//GO:0016757//GO:0035251//GO:0016759//GO:0016760//GO:0008194//GO:0046527//GO:0016740
Gh_A01G0727	A01	+	14036948	14040703	2157	514	453	510	370	381	315	340	405	384	13.87	11.8974	14.2713	8.80569	9.98182	8.34304	8.42312	9.52803	9.67094	13.3462	9.04352	9.20736	502.646	365.177	0.46095	5.942e-05	0.00050984	UP	351.995	490.805	-0.4796	0.00023621	0.0019206	DOWN	361.476	366.308	-0.019156	0.89322	1	FALSE	--	--	--	--	GO:0016787//GO:0003674//GO:0003824
Gh_A01G0730	A01	-	14103942	14105839	1755	770	766	710	536	500	491	506	621	496	25.5374	24.7262	24.4188	15.6783	16.1001	15.9834	15.407	17.9561	15.353	24.8941	15.9206	16.2387	762.862	524.012	0.54182	1.3103e-07	1.7217e-06	UP	504.944	744.865	-0.56086	2.036e-06	2.4807e-05	DOWN	518.412	525.622	-0.019929	0.84698	1	FALSE	GO:0008150//GO:0016310//GO:0036211//GO:0009987//GO:0006796//GO:0044260//GO:0006793//GO:0044237//GO:0043170//GO:0044267//GO:0044238//GO:0019538//GO:0008152//GO:0006468//GO:0006464//GO:0043412//GO:0071704	biological_process//phosphorylation//protein modification process//cellular process//phosphate-containing compound metabolic process//cellular macromolecule metabolic process//phosphorus metabolic process//cellular metabolic process//macromolecule metabolic process//cellular protein metabolic process//primary metabolic process//protein metabolic process//metabolic process//protein phosphorylation…	GO:0043229//GO:0043234//GO:0005622//GO:0032991//GO:0043228//GO:0043232//GO:0043226//GO:0044446//GO:0005882//GO:0005575//GO:0005623//GO:0045111//GO:0044424//GO:0045095//GO:0044464//GO:0044422//GO:0044430//GO:0005856	intracellular organelle//protein complex//intracellular//macromolecular complex//non-membrane-bounded organelle//intracellular non-membrane-bounded organelle//organelle//intracellular organelle part//intermediate filament//cellular_component//cell//intermediate filament cytoskeleton//intracellular part//keratin filament//cell part//organelle part//cytoskeletal part//cytoskeleton	GO:0000166//GO:0001882//GO:0016773//GO:0003824//GO:0003674//GO:0017076//GO:0032550//GO:0097367//GO:0097159//GO:0005524//GO:0035639//GO:0004672//GO:0016772//GO:0001883//GO:0005488//GO:1901363//GO:0043168//GO:0036094//GO:0032555//GO:1901265//GO:0016301//GO:0032559//GO:0016740//GO:0032553//GO:0032549//GO:0030554//GO:0043167
Gh_A01G0732	A01	-	14146320	14151226	1926	468	477	438	444	316	312	407	401	406	14.1434	14.0303	13.7265	11.8342	9.27183	9.2547	11.2923	10.5654	11.4514	13.9667	10.1202	11.103	469.705	393.189	0.25653	0.023679	0.093949	FALSE	352.292	458.625	-0.38054	0.0042833	0.024219	DOWN	361.687	394.407	-0.12495	0.38125	1	FALSE	GO:0008152//GO:0032259//GO:0008150	metabolic process//methylation//biological_process	--	--	GO:0016740//GO:0016741//GO:0003674//GO:0008168//GO:0003824
Gh_A01G0738	A01	+	14211438	14214471	1029	222	276	256	153	111	142	196	171	176	12.5574	15.1949	15.0165	7.63287	6.09597	7.88382	10.1785	8.43294	9.29148	14.2563	7.20422	9.30098	256.157	175.969	0.5417	0.00018112	0.0013985	UP	134.271	250.121	-0.89747	5.8366e-08	8.9063e-07	DOWN	137.801	176.514	-0.3572	0.042726	1	FALSE	GO:0071704//GO:0044699//GO:0009058//GO:0008610//GO:0044255//GO:0008152//GO:0006629//GO:1901576//GO:0044238//GO:0044763//GO:0044711//GO:0044237//GO:0006720//GO:0044710//GO:0008299//GO:0009987//GO:0044249//GO:0008150	organic substance metabolic process//single-organism process//biosynthetic process//lipid biosynthetic process//cellular lipid metabolic process//metabolic process//lipid metabolic process//organic substance biosynthetic process//primary metabolic process//single-organism cellular process//single-organism biosynthetic process//cellular metabolic process//isoprenoid metabolic process//single-organ…	--	--	--
Gh_A01G0741	A01	-	14221053	14223941	2100	362	318	295	1071	1026	1043	954	1052	1124	10.0335	8.57853	8.47902	26.1807	27.6098	28.3745	24.2758	25.4211	29.076	9.03035	27.3884	26.2576	331.122	1013.89	-1.6145	1.3137e-34	9.1778e-33	DOWN	1039.73	323.306	1.6852	2.5053e-44	3.3894e-42	UP	1067.41	1017.05	0.069725	0.51987	1	FALSE	GO:0006457//GO:0044238//GO:0044267//GO:0006810//GO:0071704//GO:0019538//GO:0008152//GO:0009987//GO:0050896//GO:0051234//GO:0008150//GO:0044237//GO:0043170//GO:0051179//GO:0044260//GO:0006950	protein folding//primary metabolic process//cellular protein metabolic process//transport//organic substance metabolic process//protein metabolic process//metabolic process//cellular process//response to stimulus//establishment of localization//biological_process//cellular metabolic process//macromolecule metabolic process//localization//cellular macromolecule metabolic process//response to stress	GO:0016020//GO:0044425//GO:0016021//GO:0031224//GO:0005575	membrane//membrane part//integral component of membrane//intrinsic component of membrane//cellular_component	GO:0001883//GO:0005488//GO:1901363//GO:0005515//GO:0030554//GO:0032549//GO:0032553//GO:0043167//GO:0043168//GO:0036094//GO:0032555//GO:1901265//GO:0051082//GO:0032559//GO:0003674//GO:0017076//GO:0032550//GO:0000166//GO:0001882//GO:0035639//GO:0097367//GO:0097159//GO:0005524
Gh_A01G0746	A01	-	14290933	14302550	3477	333	309	279	409	428	330	384	497	367	5.57446	5.03453	4.84331	6.03852	6.95623	5.42217	5.90161	7.25354	5.73389	5.15077	6.13897	6.29635	312.713	402.539	-0.36429	0.0069222	0.034319	DOWN	384.938	305.331	0.33425	0.013943	0.064211	FALSE	395.347	403.772	-0.030423	0.82167	1	FALSE	GO:0040011//GO:0046907//GO:0065009//GO:0022402//GO:0016482//GO:0045930//GO:0032435//GO:0044710//GO:0051674//GO:0010498//GO:0006606//GO:0031397//GO:0006950//GO:0002376//GO:0042176//GO:0031145//GO:0044260//GO:0033365//GO:0051348//GO:0061136//GO:0031323//GO:0007017//GO:0050789//GO:0051179//GO:0009056//GO:1901990//GO:0033045//GO:0051169//GO:0031396//GO:1902593//GO:0009607//GO:0007059//GO:0098813//GO:…	locomotion//intracellular transport//regulation of molecular function//cell cycle process//cytoplasmic transport//negative regulation of mitotic cell cycle//negative regulation of proteasomal ubiquitin-dependent protein catabolic process//single-organism metabolic process//localization of cell//proteasomal protein catabolic process//protein import into nucleus//negative regulation of protein ubiq…	GO:0005575//GO:0005623//GO:0043226//GO:0031514//GO:0042995//GO:0044464//GO:0005929	cellular_component//cell//organelle//motile cilium//cell projection//cell part//cilium	GO:0005524//GO:0008092//GO:0097367//GO:0016787//GO:0097159//GO:0017111//GO:0035639//GO:0003824//GO:0000166//GO:0001882//GO:0032403//GO:0032550//GO:0017076//GO:0003674//GO:0015631//GO:0032559//GO:0016462//GO:0044877//GO:0003777//GO:1901265//GO:0032555//GO:0036094//GO:0043168//GO:0043167//GO:0016818//GO:0008017//GO:0032549//GO:0030554//GO:0032553//GO:0005515//GO:0016817//GO:0003774//GO:1901363//GO:…
Gh_A01G0747	A01	+	14322445	14328059	1455	390	507	455	253	241	241	275	295	272	15.6014	19.7401	18.8752	8.92626	9.36028	9.46276	10.0998	10.2886	10.1553	18.0723	9.24977	10.1813	459.161	272.377	0.75339	4.3802e-09	6.9765e-08	UP	243.258	448.34	-0.88211	1.2593e-10	2.6496e-09	DOWN	249.739	273.219	-0.12963	0.37027	1	FALSE	GO:1901360//GO:0006732//GO:0006164//GO:1901659//GO:1901293//GO:0044711//GO:0009165//GO:0044237//GO:0006793//GO:0042278//GO:0044710//GO:0009152//GO:0034654//GO:0009116//GO:0042455//GO:0006163//GO:0051179//GO:0034641//GO:0006725//GO:0034032//GO:0006807//GO:0042451//GO:0006139//GO:0006796//GO:0072521//GO:0051186//GO:0009987//GO:0034030//GO:0046128//GO:0019438//GO:0033866//GO:0044249//GO:0044281//GO:…	organic cyclic compound metabolic process//coenzyme metabolic process//purine nucleotide biosynthetic process//glycosyl compound biosynthetic process//nucleoside phosphate biosynthetic process//single-organism biosynthetic process//nucleotide biosynthetic process//cellular metabolic process//phosphorus metabolic process//purine nucleoside metabolic process//single-organism metabolic process//puri…	--	--	GO:0035639//GO:0005524//GO:0004140//GO:0097367//GO:0097159//GO:0032550//GO:0017076//GO:0003674//GO:0003824//GO:0016773//GO:0000166//GO:0001882//GO:0043167//GO:0032549//GO:0030554//GO:0032553//GO:0032559//GO:0016301//GO:0016740//GO:1901265//GO:0036094//GO:0043168//GO:0032555//GO:0004127//GO:0005488//GO:1901363//GO:0001883//GO:0016772//GO:0019205//GO:0019201
Gh_A01G0755	A01	+	14898571	14900982	2412	24	23	32	71	79	53	84	51	64	0.579158	0.540202	0.800785	1.5111	1.85091	1.25534	1.861	1.07298	1.44142	0.640048	1.53912	1.45847	26.9547	64.6757	-1.2627	0.00029848	0.0021936	DOWN	66.8683	26.3215	1.3451	7.5152e-06	8.2932e-05	UP	68.6904	64.8765	0.082414	0.74683	1	FALSE	GO:0006468//GO:0008152//GO:0019538//GO:0071704//GO:0006464//GO:0044699//GO:0043412//GO:0044267//GO:0044238//GO:0044763//GO:0009875//GO:0044260//GO:0043170//GO:0032501//GO:0008037//GO:0051704//GO:0044706//GO:0044237//GO:0006793//GO:0008150//GO:0007154//GO:0048544//GO:0022414//GO:0006796//GO:0036211//GO:0009987//GO:0016310//GO:0009856//GO:0044703	protein phosphorylation//metabolic process//protein metabolic process//organic substance metabolic process//cellular protein modification process//single-organism process//macromolecule modification//cellular protein metabolic process//primary metabolic process//single-organism cellular process//pollen-pistil interaction//cellular macromolecule metabolic process//macromolecule metabolic process//…	--	--	GO:0032559//GO:0016301//GO:0016740//GO:1901265//GO:0036094//GO:0043168//GO:0032555//GO:0043167//GO:0032553//GO:0032549//GO:0030554//GO:0004672//GO:0005515//GO:0005488//GO:1901363//GO:0001883//GO:0016772//GO:0005524//GO:0097367//GO:0097159//GO:0035639//GO:0003824//GO:0016773//GO:0000166//GO:0001882//GO:0032550//GO:0017076//GO:0003674
Gh_A01G0756	A01	+	15352302	15356446	528	24	37	35	68	67	39	59	70	59	2.6457	3.96984	4.00108	6.6113	7.17093	4.21983	5.97121	6.72763	6.07024	3.53887	6.00069	6.25636	32.6282	60.739	-0.8965	0.001729	0.010429	DOWN	57.0201	31.8603	0.83971	0.005074	0.027871	UP	58.583	60.9261	-0.056577	0.87785	1	FALSE	GO:0016043//GO:0008608//GO:0044763//GO:0007049//GO:0007010//GO:0071840//GO:0044699//GO:0034453//GO:0008150//GO:0000226//GO:0006996//GO:0009987//GO:0007017//GO:0022402//GO:1902589//GO:0007059//GO:0098813	cellular component organization//attachment of spindle microtubules to kinetochore//single-organism cellular process//cell cycle//cytoskeleton organization//cellular component organization or biogenesis//single-organism process//microtubule anchoring//biological_process//microtubule cytoskeleton organization//organelle organization//cellular process//microtubule-based process//cell cycle process/…	GO:0044464//GO:0005694//GO:0044454//GO:0044428//GO:0005856//GO:0044430//GO:0044422//GO:0044427//GO:0000794//GO:0000228//GO:0005876//GO:0043227//GO:0000775//GO:0042729//GO:0043233//GO:0005874//GO:0000793//GO:0000780//GO:0031981//GO:0005634//GO:0000779//GO:0032991//GO:0043228//GO:0043229//GO:0043234//GO:0043231//GO:0005622//GO:0043226//GO:0043232//GO:0044446//GO:0005819//GO:0000776//GO:0070013//GO:…	cell part//chromosome//nuclear chromosome part//nuclear part//cytoskeleton//cytoskeletal part//organelle part//chromosomal part//condensed nuclear chromosome//nuclear chromosome//spindle microtubule//membrane-bounded organelle//chromosome, centromeric region//DASH complex//organelle lumen//microtubule//condensed chromosome//condensed nuclear chromosome, centromeric region//nuclear lumen//nucleus/…	--
Gh_A01G0761	A01	+	15547098	15547474	207	52	70	68	108	88	134	85	91	118	14.6216	19.1572	19.8281	26.7834	24.0241	36.9827	21.9428	22.3084	30.967	17.869	29.2634	25.0728	64.5887	95.4325	-0.5632	0.016593	0.070453	FALSE	109.897	63.0681	0.80117	0.0076562	0.039353	UP	112.754	95.7319	0.2361	0.4182	1	FALSE	--	--	--	--	--
Gh_A01G0763	A01	+	15553769	15554242	474	44	50	32	121	103	64	83	69	76	5.40303	5.97581	4.07488	13.1045	12.2799	7.71375	9.35716	7.38701	8.71009	5.15124	11.0327	8.48476	42.6376	73.9451	-0.79433	0.0022964	0.013312	DOWN	94.1804	41.6287	1.1778	0.0001443	0.0012316	UP	96.751	74.1745	0.38335	0.11737	1	FALSE	--	--	GO:0044424//GO:1902494//GO:0031461//GO:0000152//GO:0005623//GO:0005575//GO:1990234//GO:0044446//GO:0043226//GO:0005622//GO:0043234//GO:0043231//GO:0043229//GO:0032991//GO:0005634//GO:0043227//GO:0000151//GO:0044422//GO:0044428//GO:0044464//GO:0005680	intracellular part//catalytic complex//cullin-RING ubiquitin ligase complex//nuclear ubiquitin ligase complex//cell//cellular_component//transferase complex//intracellular organelle part//organelle//intracellular//protein complex//intracellular membrane-bounded organelle//intracellular organelle//macromolecular complex//nucleus//membrane-bounded organelle//ubiquitin ligase complex//organelle part…	GO:0003674//GO:0003824//GO:0043169//GO:0004842//GO:0046872//GO:0043167//GO:0016740//GO:0046914//GO:0005488//GO:0019787//GO:0008270//GO:0005515
Gh_A01G0774	A01	-	16417809	16420095	1206	1691	1444	1492	3590	2919	3331	3136	3480	3563	81.613	67.8305	74.6732	152.813	136.78	157.794	138.955	146.43	160.493	74.7056	149.129	148.626	1573.1	3295.77	-1.067	1.9949e-27	1.0313e-25	DOWN	3254.47	1536	1.0832	1.5927e-18	6.2615e-17	UP	3340.55	3306	0.014998	0.88296	1	FALSE	GO:1901657//GO:1901564//GO:0009119//GO:0046031//GO:0009144//GO:0009123//GO:0051716//GO:0050794//GO:0009117//GO:0043436//GO:0019637//GO:0009126//GO:1901575//GO:0044763//GO:0006753//GO:0044238//GO:0044700//GO:0008152//GO:0035556//GO:0032787//GO:0009179//GO:0046939//GO:0019752//GO:1901135//GO:0009150//GO:0046483//GO:0019693//GO:0009259//GO:0023052//GO:0044699//GO:0044712//GO:0005975//GO:0065007//GO:…	glycosyl compound metabolic process//organonitrogen compound metabolic process//ribonucleoside metabolic process//ADP metabolic process//purine nucleoside triphosphate metabolic process//nucleoside monophosphate metabolic process//cellular response to stimulus//regulation of cellular process//nucleotide metabolic process//oxoacid metabolic process//organophosphate metabolic process//purine nucleo…	--	--	GO:0001883//GO:0016772//GO:0003676//GO:0003677//GO:0005488//GO:1901363//GO:1901265//GO:0000156//GO:0043168//GO:0036094//GO:0032555//GO:0016301//GO:0032559//GO:0016740//GO:0005057//GO:0030554//GO:0032549//GO:0032553//GO:0004871//GO:0043167//GO:0001882//GO:0000166//GO:0003824//GO:0060089//GO:0003674//GO:0004618//GO:0032550//GO:0017076//GO:0097159//GO:0097367//GO:0005524//GO:0035639//GO:0016774
Gh_A01G0775	A01	-	16427766	16430391	1467	2369	2447	2129	11729	9281	12107	9860	10892	9390	93.9936	94.4951	87.5969	410.433	357.519	471.488	359.163	376.769	347.715	92.0285	413.147	361.216	2357.38	9743.23	-2.0472	2.0614e-150	1.7846e-147	DOWN	10980.2	2301.75	2.2541	2.5578e-21	1.2397e-19	UP	11268.4	9773.25	0.20537	0.17155	1	FALSE	GO:0016052//GO:0044710//GO:0009199//GO:0034641//GO:0006725//GO:0006091//GO:0044723//GO:0006163//GO:0006733//GO:0009056//GO:0050789//GO:0009116//GO:0006082//GO:0072524//GO:0006165//GO:0006732//GO:0006090//GO:1901360//GO:0044237//GO:0006793//GO:0000160//GO:0042278//GO:0006757//GO:0008150//GO:0007154//GO:0009161//GO:0044281//GO:0044724//GO:0055086//GO:0009132//GO:0009205//GO:0009987//GO:0050896//GO:…	carbohydrate catabolic process//single-organism metabolic process//ribonucleoside triphosphate metabolic process//cellular nitrogen compound metabolic process//cellular aromatic compound metabolic process//generation of precursor metabolites and energy//single-organism carbohydrate metabolic process//purine nucleotide metabolic process//oxidoreduction coenzyme metabolic process//catabolic process…	--	--	GO:0005524//GO:0097159//GO:0097367//GO:0016774//GO:0035639//GO:0060089//GO:0003824//GO:0001882//GO:0000166//GO:0017076//GO:0032550//GO:0004618//GO:0003674//GO:0032559//GO:0016301//GO:0016740//GO:0005057//GO:0000156//GO:0036094//GO:0043168//GO:0032555//GO:1901265//GO:0043167//GO:0004871//GO:0032549//GO:0030554//GO:0032553//GO:0003677//GO:0005488//GO:1901363//GO:0003676//GO:0016772//GO:0001883
Gh_A01G0782	A01	+	16831965	16834263	1701	2	2	1	49	36	61	41	18	29	0.0684367	0.0666087	0.0354845	1.47878	1.19601	2.04875	1.28802	0.53699	0.92615	0.0568433	1.57451	0.917055	1.68845	28.6781	-4.0862	1.2596e-06	1.4457e-05	DOWN	48.6314	1.64839	4.8828	8.7876e-13	2.265e-11	UP	49.8882	28.7674	0.79426	0.054857	1	FALSE	GO:0071840//GO:0022607//GO:0043093//GO:0090529//GO:0044699//GO:1903047//GO:1902410//GO:0000278//GO:0016043//GO:0019954//GO:0000003//GO:0007049//GO:0000910//GO:0044763//GO:0061640//GO:0022402//GO:0032505//GO:0008150//GO:0032506//GO:0051301//GO:0000281//GO:0009987//GO:0044085//GO:0000917	cellular component organization or biogenesis//cellular component assembly//FtsZ-dependent cytokinesis//cell septum assembly//single-organism process//mitotic cell cycle process//mitotic cytokinetic process//mitotic cell cycle//cellular component organization//asexual reproduction//reproduction//cell cycle//cytokinesis//single-organism cellular process//cytoskeleton-dependent cytokinesis//cell cy…	GO:0005737//GO:0044464//GO:0005575//GO:0005623//GO:0044424//GO:0005622	cytoplasm//cell part//cellular_component//cell//intracellular part//intracellular	GO:0005515//GO:0005488//GO:0003674
Gh_A01G0791	A01	+	17187227	17201382	2640	192	195	171	112	106	99	131	153	163	4.23312	4.18443	3.90963	2.17784	2.26901	2.14237	2.65162	2.94094	3.35406	4.10906	2.19641	2.98221	189.419	144.765	0.38787	0.015139	0.065359	FALSE	104.745	184.948	-0.82023	7.441e-06	8.218e-05	DOWN	107.547	145.215	-0.43323	0.023743	0.9514	FALSE	--	--	--	--	GO:0005488//GO:0005515//GO:0003674
Gh_A01G0792	A01	-	17326861	17337930	1218	23	26	20	49	59	58	47	39	45	1.09912	1.20929	0.991119	2.06519	2.73741	2.72047	2.06203	1.62486	2.00703	1.09984	2.50769	1.89797	23.3921	42.5041	-0.86158	0.012002	0.054166	FALSE	55.1958	22.8396	1.273	0.00012044	0.0010475	UP	56.6678	42.6362	0.41045	0.16012	1	FALSE	--	--	--	--	--
Gh_A01G0799	A01	-	17510464	17544827	1530	553	563	542	478	383	430	451	459	452	21.0376	20.846	21.3821	16.0379	14.1463	16.0561	15.7518	15.2237	16.0485	21.0886	15.4134	15.6746	563.39	440.955	0.3535	0.0011772	0.0074342	UP	426.679	550.107	-0.36656	0.0032986	0.019362	DOWN	437.975	442.32	-0.014243	0.92144	1	FALSE	GO:0044710//GO:0055114//GO:0008150//GO:0044699//GO:0008152	single-organism metabolic process//oxidation-reduction process//biological_process//single-organism process//metabolic process	--	--	GO:0003674//GO:0003824//GO:0016491
Gh_A01G0805	A01	+	18090602	18092570	1224	1251	1338	1187	561	603	561	588	534	598	59.4893	61.927	58.5346	23.5284	27.8401	26.1846	25.6708	22.139	26.5404	59.9836	25.851	24.7834	1282.01	557.755	1.2007	1.6512e-36	1.2382e-34	UP	571.533	1251.77	-1.1311	3.2376e-24	1.8446e-22	DOWN	586.825	559.489	0.06882	0.56944	1	FALSE	GO:0006139//GO:0006974//GO:0006807//GO:0009987//GO:0050896//GO:0090304//GO:0044238//GO:0044763//GO:0006284//GO:0051716//GO:0008150//GO:0006259//GO:0071704//GO:1901360//GO:0043170//GO:0006281//GO:0046483//GO:0033554//GO:0044699//GO:0044237//GO:0044710//GO:0008152//GO:0044260//GO:0006950//GO:0034641//GO:0006725	nucleobase-containing compound metabolic process//cellular response to DNA damage stimulus//nitrogen compound metabolic process//cellular process//response to stimulus//nucleic acid metabolic process//primary metabolic process//single-organism cellular process//base-excision repair//cellular response to stimulus//biological_process//DNA metabolic process//organic substance metabolic process//orga…	--	--	GO:0003905//GO:0043733//GO:0003674//GO:0019104//GO:0016798//GO:0003824//GO:0008725//GO:0016787//GO:0016799
Gh_A01G0809	A01	-	18206297	18221738	3864	1453	1555	1388	1049	900	992	1070	1211	1095	21.8873	22.7981	21.6818	13.9364	13.1626	14.6669	14.7976	15.904	15.3945	22.1224	13.9219	15.3653	1492.61	1091.67	0.45131	2.8804e-07	3.6306e-06	UP	973.154	1457.4	-0.58266	3.2716e-08	5.1697e-07	DOWN	998.94	1095.04	-0.13251	0.20093	1	FALSE	GO:0019882//GO:0050896//GO:0008150//GO:0006955//GO:0002376	antigen processing and presentation//response to stimulus//biological_process//immune response//immune system process	GO:0071944//GO:0042611//GO:0005886//GO:0044464//GO:0042613//GO:0016020//GO:0098797//GO:0044425//GO:0098796//GO:0043234//GO:0032991//GO:0005623//GO:0044459//GO:0005575	cell periphery//MHC protein complex//plasma membrane//cell part//MHC class II protein complex//membrane//plasma membrane protein complex//membrane part//membrane protein complex//protein complex//macromolecular complex//cell//plasma membrane part//cellular_component	--
Gh_A01G0812	A01	-	18382550	18387048	3252	1085	1104	1071	990	936	877	933	937	898	19.4197	19.232	19.8784	15.6278	16.2652	15.4068	15.3312	14.6213	15.0008	19.51	15.7666	14.9844	1107.84	895.97	0.30623	0.00088348	0.0057783	UP	926.23	1081.73	-0.22389	0.039399	0.14654	FALSE	951	898.74	0.081542	0.44869	1	FALSE	GO:0071103//GO:0034728//GO:0022607//GO:0071840//GO:0051276//GO:0016043//GO:0006325//GO:0006333//GO:0070271//GO:0006323//GO:0006461//GO:0034622//GO:0065004//GO:0071822//GO:0006334//GO:0009987//GO:0044085//GO:0065003//GO:0006996//GO:0043933//GO:0008150//GO:0071824//GO:0031497	DNA conformation change//nucleosome organization//cellular component assembly//cellular component organization or biogenesis//chromosome organization//cellular component organization//chromatin organization//chromatin assembly or disassembly//protein complex biogenesis//DNA packaging//protein complex assembly//cellular macromolecular complex assembly//protein-DNA complex assembly//protein complex…	GO:0005634//GO:0043227//GO:0044464//GO:0044424//GO:0005623//GO:0005575//GO:0043226//GO:0005622//GO:0043231//GO:0043229	nucleus//membrane-bounded organelle//cell part//intracellular part//cell//cellular_component//organelle//intracellular//intracellular membrane-bounded organelle//intracellular organelle	GO:0003677//GO:1901363//GO:0005488//GO:0003676//GO:0097159//GO:0003674
Gh_A01G0815	A01	+	18496911	18500432	870	223	263	261	196	184	161	184	173	159	14.9193	17.1254	18.1077	11.5651	11.9518	10.5723	11.3017	10.0908	9.92809	16.7175	11.3631	10.4402	253.961	167.002	0.60474	3.9031e-05	0.00034741	UP	178.483	247.98	-0.47444	0.0029744	0.017718	DOWN	183.274	167.517	0.1297	0.43779	1	FALSE	--	--	--	--	GO:0003674//GO:0097159//GO:1901363//GO:0005488//GO:0003676
Gh_A01G0820	A01	+	18753327	18756621	2220	1661	1674	1464	1102	1043	941	1206	1266	1074	43.5492	42.7177	39.8044	25.4824	26.5501	24.2159	29.0294	28.9387	26.2808	42.0238	25.4161	28.083	1629.01	1146.3	0.50701	5.5405e-09	8.6872e-08	UP	1018.95	1590.56	-0.64245	9.6011e-10	1.8362e-08	DOWN	1046.26	1149.82	-0.13617	0.19307	1	FALSE	GO:1902578//GO:0044763//GO:0044765//GO:0055085//GO:0044699//GO:0006810//GO:0051234//GO:0008150//GO:0009987//GO:0051179	single-organism localization//single-organism cellular process//single-organism transport//transmembrane transport//single-organism process//transport//establishment of localization//biological_process//cellular process//localization	GO:0016020//GO:0044425//GO:0016021//GO:0031224//GO:0005575	membrane//membrane part//integral component of membrane//intrinsic component of membrane//cellular_component	GO:0022857//GO:0005215//GO:0003674
Gh_A01G0826	A01	+	18910351	18912490	1365	273	226	232	4419	3918	4437	4747	5047	4847	11.6411	9.37953	10.2588	166.189	162.206	185.704	185.836	187.628	192.898	10.4265	171.366	188.788	248.499	4738.21	-4.253	0	0	DOWN	4232.6	242.638	4.1247	4.5792e-116	3.3011e-113	UP	4344.57	4752.87	-0.12959	0.14962	1	FALSE	GO:0008150//GO:0055114//GO:0044710//GO:0008152//GO:0044699	biological_process//oxidation-reduction process//single-organism metabolic process//metabolic process//single-organism process	--	--	GO:0000166//GO:0050662//GO:0016620//GO:0003824//GO:0003674//GO:0048037//GO:0097159//GO:0051287//GO:0016903//GO:1901363//GO:0005488//GO:1901265//GO:0036094//GO:0016491
Gh_A01G0828	A01	+	18926421	18927877	1371	498	480	376	329	344	286	356	417	346	21.1424	19.8339	16.5536	12.3189	14.1793	11.9177	13.8758	15.4346	13.7096	19.1767	12.8053	14.34	459.082	361.491	0.34479	0.0059892	0.030435	UP	316.804	448.232	-0.50065	0.00015112	0.0012839	DOWN	325.336	362.603	-0.15646	0.24047	1	FALSE	GO:0044238//GO:0071704//GO:0005975//GO:0008152//GO:0008150	primary metabolic process//organic substance metabolic process//carbohydrate metabolic process//metabolic process//biological_process	--	--	GO:0003674//GO:0016798//GO:0003824//GO:0004553//GO:0016787
Gh_A01G0829	A01	+	18952105	18954423	1149	419	430	341	342	298	241	330	302	243	21.2255	21.2009	17.9134	15.2798	14.6565	11.9829	15.3475	13.3378	11.4888	20.1132	13.9731	13.3914	403.538	282.898	0.51242	0.00016821	0.0013079	UP	289.695	394.005	-0.44368	0.0013251	0.008819	DOWN	297.503	283.766	0.068203	0.6324	1	FALSE	--	--	--	--	GO:0003674//GO:0003824
Gh_A01G0838	A01	+	19162700	19189261	747	10295	11133	11443	7721	7333	7539	8115	8692	8780	802.175	844.3	924.618	530.597	554.748	576.577	580.513	590.469	638.501	857.031	553.974	603.161	11178.6	8284.48	0.43226	4.048e-08	5.6837e-07	UP	7481.51	10915.3	-0.54495	4.2162e-09	7.4882e-08	DOWN	7680.52	8310.17	-0.11367	0.20066	1	FALSE	--	--	--	--	--
Gh_A01G0839	A01	-	19191590	19228956	807	168	132	121	31	15	28	46	42	17	12.1171	9.26629	9.05013	1.97197	1.05039	1.9822	3.04599	2.64103	1.14436	10.1445	1.66819	2.27713	142.943	33.7846	2.081	4.089e-13	9.4383e-12	UP	24.4504	139.566	-2.513	3.7339e-19	1.534e-17	DOWN	25.0817	33.8857	-0.43404	0.38432	1	FALSE	--	--	--	--	--
Gh_A01G0840	A01	-	19235972	19237155	828	39	24	16	35	27	93	54	67	46	2.74156	1.64205	1.16636	2.16995	1.84276	6.41677	3.48504	4.10622	3.01797	1.84999	3.47649	3.53641	26.7456	53.8394	-1.0094	0.001086	0.0069191	DOWN	52.6125	26.1112	1.0107	0.29293	0.59108	FALSE	53.9111	54.0039	-0.002482	0.95655	1	FALSE	--	--	--	--	--
Gh_A01G0843	A01	+	19373281	19388929	3825	874	1118	1047	657	607	620	594	643	597	13.2997	16.5583	16.5218	8.81751	8.96793	9.26028	8.29849	8.53056	8.47872	15.46	9.01524	8.43593	1032.58	593.297	0.79943	7.8954e-10	1.3557e-08	UP	623.397	1008.26	-0.69364	8.2553e-08	1.2313e-06	DOWN	639.986	595.131	0.10483	0.37983	1	FALSE	--	--	GO:0016020//GO:0005575	membrane//cellular_component	GO:0004871//GO:0004872//GO:0038023//GO:0004888//GO:0008158//GO:0003674//GO:0060089
Gh_A01G0845	A01	-	19440294	19443475	1479	1160	1239	1308	1672	1591	1543	1597	1691	1459	45.6513	47.4579	53.3805	58.0337	60.7907	59.6021	57.7007	58.0194	53.5889	48.8299	59.4755	56.4363	1261.02	1534.72	-0.28339	0.00095609	0.0061858	DOWN	1589.51	1231.32	0.36837	0.00038101	0.0029481	UP	1631.94	1539.45	0.084173	0.4152	1	FALSE	GO:0009892//GO:0055114//GO:0051336//GO:0019222//GO:0043462//GO:0008150//GO:0050789//GO:0065009//GO:0044710//GO:0032780//GO:0051346//GO:0050790//GO:0048519//GO:0065007//GO:0044699//GO:0043086//GO:0044092//GO:0008152	negative regulation of metabolic process//oxidation-reduction process//regulation of hydrolase activity//regulation of metabolic process//regulation of ATPase activity//biological_process//regulation of biological process//regulation of molecular function//single-organism metabolic process//negative regulation of ATPase activity//negative regulation of hydrolase activity//regulation of catalytic …	GO:0043229//GO:0043231//GO:0005622//GO:0043226//GO:0005623//GO:0044424//GO:0005575//GO:0005739//GO:0044444//GO:0044464//GO:0043227//GO:0005737	intracellular organelle//intracellular membrane-bounded organelle//intracellular//organelle//cell//intracellular part//cellular_component//mitochondrion//cytoplasmic part//cell part//membrane-bounded organelle//cytoplasm	GO:0003674//GO:0004857//GO:0020037//GO:0098772//GO:0046906//GO:0003824//GO:0030234//GO:0097159//GO:0060590//GO:1901363//GO:0005488//GO:0060589//GO:0016209//GO:0004601//GO:0016684//GO:0016491//GO:0042030//GO:0004096
Gh_A01G0852	A01	-	19601313	19604574	2121	72	80	74	130	124	105	120	141	138	1.97585	2.13675	2.10588	3.1464	3.30382	2.82822	3.02333	3.37347	3.53448	2.07283	3.09281	3.31043	76.7685	129.105	-0.74996	0.0001575	0.001232	DOWN	118.4	74.9585	0.65951	0.0020568	0.012937	UP	121.585	129.505	-0.091047	0.65405	1	FALSE	GO:0016192//GO:0051234//GO:0006886//GO:0008150//GO:0045184//GO:0006996//GO:0051649//GO:0009987//GO:0051179//GO:0046907//GO:0071702//GO:0008104//GO:0033036//GO:0016043//GO:0007010//GO:0071840//GO:0034613//GO:0006810//GO:0070727//GO:0015031//GO:0051641	vesicle-mediated transport//establishment of localization//intracellular protein transport//biological_process//establishment of protein localization//organelle organization//establishment of localization in cell//cellular process//localization//intracellular transport//organic substance transport//protein localization//macromolecule localization//cellular component organization//cytoskeleton org…	--	--	GO:0003674//GO:0008092//GO:0003779//GO:0005515//GO:0005488
Gh_A01G0859	A01	-	19868885	19873146	1278	46	56	37	212	221	209	261	231	250	2.09503	2.48235	1.74749	8.51563	9.77229	9.34285	10.9132	9.17232	10.6267	2.10829	9.21026	10.2374	47.0507	240.557	-2.3541	5.8454e-36	4.2988e-34	DOWN	212.643	45.9381	2.2107	7.7047e-27	5.0785e-25	UP	218.328	241.303	-0.14435	0.34632	1	FALSE	--	--	--	--	--
Gh_A01G0864	A01	-	19939706	19942459	2100	1672	1704	1504	3120	2706	3046	2829	2945	2804	46.3426	45.968	43.2287	76.2688	72.8188	82.8656	71.9876	71.1646	72.5348	45.1797	77.3177	71.8957	1656.68	2776.05	-0.74474	9.9818e-20	3.6083e-18	DOWN	2937.81	1617.59	0.8609	5.0568e-17	1.8227e-15	UP	3015.55	2784.64	0.11493	0.23584	1	FALSE	GO:0044710//GO:0044260//GO:0006950//GO:0006310//GO:0008152//GO:0019538//GO:0034641//GO:0006725//GO:1901360//GO:0071704//GO:0043170//GO:0006281//GO:0033554//GO:0046483//GO:0044237//GO:0044699//GO:0051716//GO:0008150//GO:0006259//GO:0006974//GO:0006807//GO:0006139//GO:0090304//GO:0044238//GO:0009987//GO:0050896//GO:0006508//GO:0044763	single-organism metabolic process//cellular macromolecule metabolic process//response to stress//DNA recombination//metabolic process//protein metabolic process//cellular nitrogen compound metabolic process//cellular aromatic compound metabolic process//organic cyclic compound metabolic process//organic substance metabolic process//macromolecule metabolic process//DNA repair//cellular response to…	GO:0005575//GO:0031224//GO:0044425//GO:0016021//GO:0016020	cellular_component//intrinsic component of membrane//membrane part//integral component of membrane//membrane	GO:0005524//GO:0032559//GO:0046914//GO:0008233//GO:0016462//GO:1901265//GO:0009378//GO:0036094//GO:0097367//GO:0043168//GO:0032555//GO:0097159//GO:0016787//GO:0004222//GO:0017111//GO:0016818//GO:0043167//GO:0046872//GO:0070011//GO:0030554//GO:0003678//GO:0032549//GO:0032553//GO:0035639//GO:0016887//GO:0008237//GO:0003824//GO:0008270//GO:0004175//GO:0000166//GO:0016817//GO:0001882//GO:0004386//GO:…
Gh_A01G0867	A01	-	19960998	19962186	663	21	34	30	90	63	50	59	47	72	1.84361	2.90516	2.73118	6.96852	5.36985	4.30844	4.75535	3.59735	5.89938	2.49332	5.54894	4.75069	28.8665	57.9131	-1.0045	0.0012403	0.0077814	DOWN	66.386	28.1867	1.2359	5.4788e-05	0.00051414	UP	68.1755	58.0954	0.23083	0.38557	1	FALSE	--	--	--	--	--
Gh_A01G0871	A01	+	20113654	20114343	594	1574	1970	2198	906	916	822	685	816	823	154.234	187.882	223.349	78.2985	87.1453	79.0586	61.6238	69.7111	75.2664	188.489	81.5008	68.8671	1954.98	752.175	1.378	2.329e-09	3.8043e-08	UP	874.188	1909.01	-1.1268	1.5794e-07	2.2744e-06	DOWN	897.626	754.511	0.25057	0.022938	0.94046	FALSE	GO:0009415//GO:0010035//GO:1901700//GO:0042221//GO:0050896//GO:0001101//GO:0008150//GO:0009628//GO:0006950	response to water//response to inorganic substance//response to oxygen-containing compound//response to chemical//response to stimulus//response to acid chemical//biological_process//response to abiotic stimulus//response to stress	--	--	--
Gh_A01G0875	A01	-	20350543	20353777	2205	64	35	50	174	155	88	138	155	60	1.68941	0.899217	1.36869	4.05091	3.97245	2.28002	3.34437	3.56715	1.47819	1.3191	3.43446	2.79657	50.7812	113.374	-1.1587	0.021745	0.087714	FALSE	136.291	49.5844	1.4587	8.0173e-05	0.0007256	UP	140.027	113.713	0.30032	0.45304	1	FALSE	GO:0019538//GO:0006812//GO:0008152//GO:0006811//GO:0071704//GO:0044699//GO:0006810//GO:1902578//GO:0044238//GO:0006813//GO:0044765//GO:0030001//GO:0051179//GO:0043170//GO:0015672//GO:0008150//GO:0051234//GO:0006508	protein metabolic process//cation transport//metabolic process//ion transport//organic substance metabolic process//single-organism process//transport//single-organism localization//primary metabolic process//potassium ion transport//single-organism transport//metal ion transport//localization//macromolecule metabolic process//monovalent inorganic cation transport//biological_process//establishme…	GO:0016020//GO:0005575	membrane//cellular_component	GO:0005227//GO:0005261//GO:0005216//GO:0046873//GO:0015079//GO:0022839//GO:0070011//GO:0022891//GO:0015267//GO:0015269//GO:0022857//GO:0004252//GO:0017171//GO:0022890//GO:0008233//GO:0005267//GO:0016787//GO:0008324//GO:0022803//GO:0022892//GO:0070008//GO:0015075//GO:0008238//GO:0004175//GO:0022838//GO:0003824//GO:0022836//GO:0005215//GO:0008236//GO:0003674//GO:0015077
Gh_A01G0876	A01	+	20627513	20629660	2148	81	87	87	37	39	54	49	70	50	2.1949	2.29451	2.44471	0.884259	1.02604	1.43623	1.21901	1.65372	1.26451	2.31137	1.11551	1.37908	86.6914	54.4685	0.67047	0.0046572	0.024536	UP	43.4409	84.6488	-0.96244	0.00015555	0.0013184	DOWN	44.5748	54.6353	-0.29361	0.27843	1	FALSE	GO:0071704//GO:0010467//GO:0065007//GO:0009058//GO:0010468//GO:0008152//GO:0006412//GO:0019538//GO:0009889//GO:1901576//GO:0006417//GO:0034248//GO:0044238//GO:0044271//GO:0043603//GO:0050794//GO:0044267//GO:1901564//GO:0051171//GO:0080090//GO:0034645//GO:2000112//GO:0043170//GO:0032268//GO:0043604//GO:0006518//GO:0044237//GO:0043043//GO:0031323//GO:0050789//GO:0044260//GO:0034641//GO:0009059//GO:…	organic substance metabolic process//gene expression//biological regulation//biosynthetic process//regulation of gene expression//metabolic process//translation//protein metabolic process//regulation of biosynthetic process//organic substance biosynthetic process//regulation of translation//regulation of cellular amide metabolic process//primary metabolic process//cellular nitrogen compound biosy…	--	--	GO:0003674//GO:0045182
Gh_A01G0877	A01	-	20630205	20631186	624	563	595	545	225	205	251	262	341	281	52.5154	54.0179	52.7175	18.5101	18.5654	22.9802	22.4368	27.7311	24.463	53.0836	20.0186	24.877	578.391	285.431	1.0189	1.4202e-18	4.8347e-17	UP	226.191	564.749	-1.3201	5.9046e-23	3.1106e-21	DOWN	232.145	286.31	-0.30255	0.036708	1	FALSE	--	--	--	--	--
Gh_A01G0879	A01	+	20695744	20696691	621	253	311	234	494	486	426	425	416	417	23.7133	28.371	22.744	40.8364	44.2262	39.1906	36.5714	33.9938	36.4781	24.9428	41.4177	35.6811	270.479	407.411	-0.59096	2.161e-06	2.3911e-05	DOWN	464.359	264.092	0.8142	2.0551e-09	3.7834e-08	UP	476.825	408.672	0.22251	0.074897	1	FALSE	GO:0008150//GO:0006259//GO:0006351//GO:0018130//GO:0050896//GO:0009987//GO:0097659//GO:0090304//GO:0006139//GO:0006807//GO:0044249//GO:0019438//GO:0044710//GO:0006725//GO:0034641//GO:0009059//GO:0006260//GO:0016070//GO:0034654//GO:0044260//GO:0006950//GO:0034645//GO:0043170//GO:1901360//GO:0044237//GO:0033554//GO:0044271//GO:0051716//GO:0044238//GO:1901576//GO:0006974//GO:0044763//GO:0009058//GO:…	biological_process//DNA metabolic process//transcription, DNA-templated//heterocycle biosynthetic process//response to stimulus//cellular process//nucleic acid-templated transcription//nucleic acid metabolic process//nucleobase-containing compound metabolic process//nitrogen compound metabolic process//cellular biosynthetic process//aromatic compound biosynthetic process//single-organism metaboli…	--	--	GO:0043138//GO:0003824//GO:0043169//GO:0008026//GO:0042623//GO:0003674//GO:0097159//GO:0016787//GO:0017111//GO:0016887//GO:0008094//GO:0008270//GO:0043140//GO:0004386//GO:0016817//GO:0004003//GO:0005488//GO:1901363//GO:0003676//GO:0016462//GO:0046914//GO:0046872//GO:0016818//GO:0043167//GO:0003678//GO:0070035
Gh_A01G0880	A01	-	20697344	20701722	2538	88	97	77	65	65	54	58	70	43	2.01815	2.16514	1.83123	1.31472	1.44729	1.21553	1.22118	1.3996	0.920374	2.00484	1.32585	1.18039	88.8503	55.0828	0.68977	0.0031661	0.017589	UP	60.7241	86.752	-0.51463	0.032366	0.12579	FALSE	62.3592	55.2503	0.17462	0.53453	1	FALSE	--	--	--	--	GO:0005488//GO:0005515//GO:0003674//GO:0003824
Gh_A01G0883	A01	-	20766401	20769417	1383	149	167	139	120	101	83	102	101	73	6.27086	6.84068	6.06647	4.45421	4.127	3.42862	3.94114	3.70593	2.8674	6.39267	4.00328	3.50482	154.38	89.1203	0.79266	1.7295e-05	0.00016481	UP	99.9155	150.736	-0.59324	0.0023344	0.014416	DOWN	102.606	89.3925	0.19889	0.34638	1	FALSE	GO:0007165//GO:0065007//GO:0023052//GO:0044699//GO:0035556//GO:0008152//GO:0044700//GO:0044763//GO:0051716//GO:0050794//GO:0042592//GO:0045454//GO:0044710//GO:0019725//GO:0050789//GO:0055114//GO:0065008//GO:0009987//GO:0050896//GO:0008150//GO:0007154	signal transduction//biological regulation//signaling//single-organism process//intracellular signal transduction//metabolic process//single organism signaling//single-organism cellular process//cellular response to stimulus//regulation of cellular process//homeostatic process//cell redox homeostasis//single-organism metabolic process//cellular homeostasis//regulation of biological process//oxida…	--	--	GO:0016491//GO:0047134//GO:0015035//GO:0009055//GO:0016209//GO:0016651//GO:0016667//GO:0015036//GO:0016668//GO:0003674//GO:0003824
Gh_A01G0890	A01	+	21137627	21141812	1041	152	148	142	219	240	204	206	192	227	8.49877	8.05409	8.23343	10.7995	13.0285	11.1955	10.5745	9.35941	11.8458	8.26209	11.6745	10.5932	150.179	202.761	-0.4331	0.0063346	0.031882	DOWN	219.342	146.637	0.58093	0.00054622	0.0040568	UP	225.242	203.394	0.1472	0.34562	1	FALSE	GO:0044699//GO:0000075//GO:0007049//GO:0044763//GO:0006974//GO:0051716//GO:0033554//GO:0031570//GO:0006950//GO:0022402//GO:0009987//GO:0050896//GO:0000077//GO:0008150	single-organism process//cell cycle checkpoint//cell cycle//single-organism cellular process//cellular response to DNA damage stimulus//cellular response to stimulus//cellular response to stress//DNA integrity checkpoint//response to stress//cell cycle process//cellular process//response to stimulus//DNA damage checkpoint//biological_process	--	--	--
Gh_A01G0891	A01	-	21142087	21145440	2217	153	167	145	103	90	71	74	93	97	4.01688	4.26733	3.94771	2.38497	2.2941	1.8296	1.78365	2.1287	2.37681	4.07731	2.16956	2.09639	157.841	85.4602	0.88515	1.5785e-06	1.7844e-05	UP	86.7721	154.117	-0.82872	2.9569e-05	0.00029225	DOWN	89.1139	85.7262	0.055914	0.78957	1	FALSE	GO:0044237//GO:0006793//GO:0043170//GO:0044260//GO:0016310//GO:0006796//GO:0009987//GO:0036211//GO:0008150//GO:0043412//GO:0006464//GO:0071704//GO:0008152//GO:0019538//GO:0006468//GO:0044238//GO:0044267	cellular metabolic process//phosphorus metabolic process//macromolecule metabolic process//cellular macromolecule metabolic process//phosphorylation//phosphate-containing compound metabolic process//cellular process//protein modification process//biological_process//macromolecule modification//cellular protein modification process//organic substance metabolic process//metabolic process//protein m…	--	--	GO:0035639//GO:0097159//GO:0097367//GO:0005524//GO:0003674//GO:0032550//GO:0017076//GO:0001882//GO:0000166//GO:0003824//GO:0016773//GO:0032553//GO:0030554//GO:0032549//GO:0043167//GO:1901265//GO:0036094//GO:0043168//GO:0032555//GO:0032559//GO:0016301//GO:0016740//GO:0001883//GO:0016772//GO:0005488//GO:1901363//GO:0004672
Gh_A01G0893	A01	-	21173315	21174070	756	3	3	2	11	16	8	9	19	9	0.230974	0.224804	0.15968	0.746935	1.19601	0.60455	0.636158	1.27535	0.646708	0.205153	0.849163	0.852739	2.70826	11.8544	-2.13	0.0067157	0.033469	DOWN	11.5318	2.64416	2.1247	0.009317	0.046267	UP	11.8514	11.8901	-0.0047039	1	1	FALSE	--	--	--	--	--
Gh_A01G0896	A01	-	21308784	21310533	1023	163	202	172	81	58	70	56	75	77	9.27417	11.1862	10.1484	4.06463	3.20396	3.90919	2.92521	3.72035	4.08886	10.2029	3.72593	3.57814	182.259	67.3076	1.4372	1.319e-14	3.3838e-13	UP	69.004	177.961	-1.3668	6.1775e-12	1.4798e-10	DOWN	70.824	67.5171	0.068985	0.79205	1	FALSE	--	--	--	--	--
Gh_A01G0897	A01	-	21310985	21313006	906	237	227	204	52	53	61	58	61	54	15.2259	14.1939	13.5908	2.94637	3.30585	3.8465	3.42093	3.41664	3.23782	14.3369	3.36624	3.35847	226.806	55.9464	2.0193	3.2413e-28	1.7346e-26	UP	55.1946	221.453	-2.0044	1.8112e-24	1.0406e-22	DOWN	56.6526	56.1189	0.013656	1	1	FALSE	GO:0043112//GO:0016032//GO:0071704//GO:0019058//GO:0008152//GO:0044419//GO:1901575//GO:0044237//GO:0044764//GO:0051704//GO:0043170//GO:0009056//GO:0044260//GO:0044403//GO:0009987//GO:0009057//GO:0032801//GO:0044248//GO:0008150//GO:0019076	receptor metabolic process//viral process//organic substance metabolic process//viral life cycle//metabolic process//interspecies interaction between organisms//organic substance catabolic process//cellular metabolic process//multi-organism cellular process//multi-organism process//macromolecule metabolic process//catabolic process//cellular macromolecule metabolic process//symbiosis, encompassin…	GO:0044215//GO:0044218//GO:0033644//GO:0044279//GO:0044216//GO:0044217//GO:0043657//GO:0005575//GO:0033643//GO:0018995	other organism//other organism cell membrane//host cell membrane//other organism membrane//other organism cell//other organism part//host cell//cellular_component//host cell part//host	GO:0022891//GO:0015267//GO:0005216//GO:0005261//GO:0022857//GO:0015075//GO:0008324//GO:0022803//GO:0022892//GO:0003674//GO:0022838//GO:0005215
Gh_A01G0898	A01	-	21314321	21314821	501	1011	1369	1116	269	288	907	947	1339	1341	117.456	154.8	134.453	27.563	32.4855	103.427	101.008	135.625	145.405	135.57	54.4918	127.346	1186.04	1173.16	0.015749	0.92974	1	FALSE	498.903	1158.06	-1.2149	0.0044556	0.025018	DOWN	511.227	1176.81	-1.2028	0.0075996	0.53239	FALSE	--	--	--	--	--
Gh_A01G0902	A01	-	21506485	21508010	1137	117	84	132	224	214	151	188	185	176	5.98947	4.18528	7.0074	10.1135	10.6362	7.58718	8.83572	8.25675	8.40891	5.72738	9.44562	8.50046	113.695	177.706	-0.64433	0.00013589	0.0010791	DOWN	193.562	111.023	0.80193	0.0002613	0.0021053	UP	198.817	178.256	0.1575	0.31615	1	FALSE	--	--	--	--	GO:0003674//GO:0043169//GO:0043167//GO:0046872//GO:0005488
Gh_A01G0906	A01	+	21801560	21801880	321	8	7	3	32	18	20	29	25	23	1.4506	1.23537	0.564104	5.11749	3.16885	3.5595	4.82767	3.95215	3.89234	1.08336	3.94861	4.22405	6.07263	24.9299	-2.0375	0.00011535	0.00093176	DOWN	22.93	5.92834	1.9515	0.00042106	0.0032187	UP	23.538	25.0067	-0.087319	0.89063	1	FALSE	GO:0009725//GO:0050896//GO:0042221//GO:0009719//GO:0010033//GO:0009733//GO:0008150	response to hormone//response to stimulus//response to chemical//response to endogenous stimulus//response to organic substance//response to auxin//biological_process	GO:0005575//GO:0016020	cellular_component//membrane	--
Gh_A01G0909	A01	-	22209520	22210836	1317	286	338	275	336	348	310	391	401	404	12.6399	14.5391	12.6035	13.0968	14.9324	13.4474	15.8648	15.451	16.6642	13.2608	13.8255	15.9933	304.962	387.286	-0.34477	0.0053431	0.027594	DOWN	328.769	297.765	0.1429	0.32421	0.62684	FALSE	337.588	388.486	-0.2026	0.12661	1	FALSE	GO:0008150//GO:0007154//GO:0009987//GO:0050896//GO:0051301//GO:0006950//GO:0050789//GO:0031668//GO:0051302//GO:0033554//GO:0051716//GO:0050794//GO:0009605//GO:0071496//GO:0051782//GO:0044763//GO:0048523//GO:0008152//GO:0009432//GO:0009991//GO:0065007//GO:0044699//GO:0048519	biological_process//cell communication//cellular process//response to stimulus//cell division//response to stress//regulation of biological process//cellular response to extracellular stimulus//regulation of cell division//cellular response to stress//cellular response to stimulus//regulation of cellular process//response to external stimulus//cellular response to external stimulus//negative regu…	GO:0009274//GO:0031975//GO:0005575//GO:0005618//GO:0030312//GO:0005623//GO:0044464//GO:0009276//GO:0071944//GO:0030313	peptidoglycan-based cell wall//envelope//cellular_component//cell wall//external encapsulating structure//cell//cell part//Gram-negative-bacterium-type cell wall//cell periphery//cell envelope	GO:0003824//GO:0016741//GO:0003674//GO:0008168//GO:0016740
Gh_A01G0912	A01	-	22404166	22408586	2523	620	645	667	544	504	494	584	612	565	14.3033	14.4826	15.957	11.0686	11.2888	11.186	12.3692	12.3093	12.1652	14.9143	11.1811	12.2812	657.035	569.722	0.20571	0.048301	0.16429	FALSE	509.805	641.557	-0.33163	0.0058963	0.031567	DOWN	523.403	571.481	-0.12678	0.2863	1	FALSE	--	--	--	--	GO:0003674//GO:0005515//GO:0005488
Gh_A01G0914	A01	-	22443846	22445382	1458	22	28	21	67	70	65	92	90	48	0.878271	1.08794	0.869371	2.35901	2.71316	2.54695	3.3719	3.13244	1.78843	0.945194	2.5397	2.76426	24.0646	74.0987	-1.6225	8.0819e-05	0.00067424	DOWN	66.8836	23.4964	1.5092	1.1891e-06	1.5022e-05	UP	68.6734	74.3225	-0.11405	0.66796	1	FALSE	GO:0044699//GO:0008152//GO:0055114//GO:0008150//GO:0044710	single-organism process//metabolic process//oxidation-reduction process//biological_process//single-organism metabolic process	--	--	GO:0016491//GO:0003674//GO:0008677//GO:0016616//GO:0003824//GO:0016614//GO:0042302//GO:0005198
Gh_A01G0915	A01	+	22575276	22577597	2322	89	96	79	173	144	137	124	117	116	2.23096	2.34215	2.05356	3.82469	3.50457	3.37072	2.85367	2.55695	2.71383	2.20889	3.56666	2.70815	89.5612	115.62	-0.36845	0.065575	0.20725	FALSE	149.634	87.4467	0.77496	8.817e-05	0.00079171	UP	153.632	115.978	0.40563	0.027283	0.99756	FALSE	--	--	--	--	GO:0003674//GO:0005488//GO:0043169//GO:0005515//GO:0042802//GO:0008270//GO:0046872//GO:0043167//GO:0046914
Gh_A01G0925	A01	+	23610421	23611178	360	2696	2507	2566	3638	3563	3202	2842	3315	3186	435.894	394.509	430.227	518.767	559.304	508.139	421.858	467.282	480.763	420.21	528.737	456.634	2641.38	3022.65	-0.19452	0.013424	0.059369	FALSE	3437.25	2579.11	0.41438	1.8968e-05	0.00019502	UP	3529.39	3032.01	0.21914	0.019886	0.88868	FALSE	GO:0050789//GO:0016070//GO:0044260//GO:0006725//GO:0034641//GO:0008380//GO:0019725//GO:0044710//GO:0044237//GO:0000398//GO:0043170//GO:1901360//GO:0008150//GO:0000377//GO:0006139//GO:0006807//GO:0065008//GO:0009987//GO:0090304//GO:0055114//GO:0008152//GO:0016071//GO:0006397//GO:0046483//GO:0010467//GO:0044699//GO:0065007//GO:0071704//GO:0042592//GO:0045454//GO:0050794//GO:0000375//GO:0044763//GO:…	regulation of biological process//RNA metabolic process//cellular macromolecule metabolic process//cellular aromatic compound metabolic process//cellular nitrogen compound metabolic process//RNA splicing//cellular homeostasis//single-organism metabolic process//cellular metabolic process//mRNA splicing, via spliceosome//macromolecule metabolic process//organic cyclic compound metabolic process//b…	GO:0005575//GO:0005623//GO:0044424//GO:0032991//GO:0005622//GO:0043229//GO:0043231//GO:0043226//GO:0044446//GO:0043227//GO:0030529//GO:0005634//GO:0044464//GO:0044428//GO:0005681//GO:0044422	cellular_component//cell//intracellular part//macromolecular complex//intracellular//intracellular organelle//intracellular membrane-bounded organelle//organelle//intracellular organelle part//membrane-bounded organelle//ribonucleoprotein complex//nucleus//cell part//nuclear part//spliceosomal complex//organelle part	GO:0003824//GO:0003674//GO:0016491//GO:0016209
Gh_A01G0934	A01	-	24099464	24100196	429	936	995	964	280	231	306	368	437	372	126.994	131.393	135.632	33.5052	30.4291	40.75	45.839	51.6919	47.1057	131.339	34.8948	48.2122	983.842	380.3	1.3713	2.6088e-40	2.25e-38	UP	271.246	960.652	-1.8244	1.802e-49	2.9954e-47	DOWN	278.356	381.472	-0.45465	0.00076825	0.12477	FALSE	--	--	--	--	--
Gh_A01G0935	A01	-	24118939	24122147	1953	46	64	46	157	137	87	139	168	139	1.37094	1.85645	1.42167	4.12676	3.96418	2.54496	3.80327	4.36521	3.86634	1.54969	3.5453	4.01161	52.8512	144.057	-1.4466	3.4801e-12	7.4918e-11	DOWN	124.711	51.6031	1.2731	1.1376e-05	0.00012157	UP	128.112	144.5	-0.17367	0.41093	1	FALSE	GO:0032446//GO:0008150//GO:0036211//GO:0009987//GO:0044260//GO:0044237//GO:0043170//GO:0044267//GO:0016567//GO:0044238//GO:0008152//GO:0019538//GO:0070647//GO:0006464//GO:0043412//GO:0071704	protein modification by small protein conjugation//biological_process//protein modification process//cellular process//cellular macromolecule metabolic process//cellular metabolic process//macromolecule metabolic process//cellular protein metabolic process//protein ubiquitination//primary metabolic process//metabolic process//protein metabolic process//protein modification by small protein conjug…	--	--	GO:0004842//GO:0043169//GO:0003824//GO:0003674//GO:0008270//GO:0019787//GO:0005488//GO:0016740//GO:0046914//GO:0043167//GO:0046872
Gh_A01G0939	A01	+	24696327	24700116	2703	64	82	79	108	102	114	123	138	104	1.37815	1.71859	1.7641	2.05111	2.1325	2.40948	2.43166	2.59078	2.09014	1.62028	2.1977	2.37086	76.4752	117.83	-0.62364	0.0019981	0.011813	DOWN	107.477	74.6742	0.52535	0.0181	0.079449	FALSE	110.322	118.191	-0.099395	0.59666	1	FALSE	GO:0044260//GO:0043170//GO:0006793//GO:0044237//GO:0008150//GO:0006796//GO:0036211//GO:0009987//GO:0016310//GO:0006468//GO:0008152//GO:0019538//GO:0071704//GO:0006464//GO:0043412//GO:0044267//GO:0044238	cellular macromolecule metabolic process//macromolecule metabolic process//phosphorus metabolic process//cellular metabolic process//biological_process//phosphate-containing compound metabolic process//protein modification process//cellular process//phosphorylation//protein phosphorylation//metabolic process//protein metabolic process//organic substance metabolic process//cellular protein modific…	GO:0005575//GO:0031224//GO:0044425//GO:0016021//GO:0016020	cellular_component//intrinsic component of membrane//membrane part//integral component of membrane//membrane	GO:0005524//GO:0097367//GO:0097159//GO:0035639//GO:0003824//GO:0016773//GO:0000166//GO:0001882//GO:0032550//GO:0017076//GO:0003674//GO:0016740//GO:0016301//GO:0032559//GO:1901265//GO:0032555//GO:0043168//GO:0036094//GO:0043167//GO:0032553//GO:0032549//GO:0030554//GO:0005515//GO:0004672//GO:1901363//GO:0005488//GO:0001883//GO:0016772
Gh_A01G0946	A01	+	25157199	25165406	5397	570	611	628	499	416	364	511	512	523	6.14732	6.41348	7.02345	4.74635	4.35588	3.85312	5.05956	4.81411	5.26425	6.52808	4.31845	5.04597	615.188	500.729	0.297	0.0050612	0.026351	UP	420.817	600.697	-0.51345	4.2675e-05	0.00040956	DOWN	432.111	502.282	-0.21709	0.0915	1	FALSE	--	--	--	--	GO:0005488//GO:0003674//GO:0005515
Gh_A01G0951	A01	+	25374560	25374973	414	0	3	3	14	7	10	4	10	1	0	0.410512	0.437385	1.73596	0.955504	1.37995	0.516302	1.22574	0.131216	0.282633	1.35714	0.624419	2.04351	4.7534	-1.2179	0.357	0.65175	FALSE	10.1831	1.99572	2.3512	0.0088574	0.044374	UP	10.4499	4.76715	1.1323	0.13929	1	FALSE	GO:0008152//GO:0044699//GO:0044710//GO:0008150//GO:0055114	metabolic process//single-organism process//single-organism metabolic process//biological_process//oxidation-reduction process	--	--	GO:0046914//GO:0016491//GO:0046872//GO:0043167//GO:0016705//GO:1901363//GO:0005488//GO:0097159//GO:0005506//GO:0020037//GO:0046906//GO:0043169//GO:0003824//GO:0003674
Gh_A01G0953	A01	+	25443829	25446759	1884	221	244	190	445	392	431	354	306	363	6.8277	7.33693	6.08718	12.1253	11.7582	13.0695	10.0408	8.24211	10.4668	6.7506	12.3177	9.58322	222.081	331.965	-0.57994	3.8927e-05	0.00034657	DOWN	419.803	216.836	0.95311	1.9367e-11	4.4256e-10	UP	430.927	332.999	0.37193	0.0043307	0.38932	FALSE	--	--	--	--	--
Gh_A01G0956	A01	+	25572193	25572903	711	400	385	354	595	560	571	623	671	623	32.7456	30.6758	30.0522	42.9595	44.5096	45.8807	46.8234	47.8907	47.5999	31.1579	44.4499	47.438	386.819	620.16	-0.68098	5.2355e-10	9.1648e-09	DOWN	571.332	377.692	0.59712	2.426e-06	2.9146e-05	UP	586.538	622.076	-0.084867	0.45573	1	FALSE	GO:0070647//GO:0019538//GO:0008152//GO:0071704//GO:0006464//GO:0043412//GO:0044267//GO:0044238//GO:0016567//GO:0044260//GO:0043170//GO:0044237//GO:0008150//GO:0032446//GO:0036211//GO:0009987	protein modification by small protein conjugation or removal//protein metabolic process//metabolic process//organic substance metabolic process//cellular protein modification process//macromolecule modification//cellular protein metabolic process//primary metabolic process//protein ubiquitination//cellular macromolecule metabolic process//macromolecule metabolic process//cellular metabolic proces…	GO:0043227//GO:0005634//GO:0044464//GO:0005680//GO:0000151//GO:0044422//GO:0044428//GO:0005575//GO:0031461//GO:1902494//GO:0044424//GO:0000152//GO:0005623//GO:0043226//GO:0043229//GO:0043234//GO:0043231//GO:0005622//GO:0032991//GO:1990234//GO:0044446	membrane-bounded organelle//nucleus//cell part//anaphase-promoting complex//ubiquitin ligase complex//organelle part//nuclear part//cellular_component//cullin-RING ubiquitin ligase complex//catalytic complex//intracellular part//nuclear ubiquitin ligase complex//cell//organelle//intracellular organelle//protein complex//intracellular membrane-bounded organelle//intracellular//macromolecular compl…	GO:0046914//GO:0016740//GO:0043167//GO:0046872//GO:0019787//GO:0008270//GO:0005515//GO:0005488//GO:0003824//GO:0061630//GO:0061659//GO:0043169//GO:0004842//GO:0003674
Gh_A01G0957	A01	+	25575941	25577098	1158	256	246	208	425	267	375	514	492	416	12.8675	12.0346	10.8417	18.8405	13.0298	18.5006	23.7191	21.5603	19.5152	11.9146	16.7903	21.5982	240.915	459.852	-0.93265	4.4075e-14	1.0863e-12	DOWN	352.412	235.225	0.58322	0.0090244	0.045053	UP	361.634	461.265	-0.35107	0.051083	1	FALSE	--	--	--	--	GO:0016757//GO:0003674//GO:0003824//GO:0016740
Gh_A01G0959	A01	+	25622185	25625910	1455	126	95	91	302	333	402	301	323	362	5.04047	3.69884	3.77504	10.6551	12.9335	15.7844	11.0547	11.2652	13.5155	4.17145	13.1243	11.9451	105.975	319.573	-1.5924	5.5894e-21	2.1708e-19	DOWN	345.754	103.472	1.7405	4.0529e-09	7.2132e-08	UP	354.857	320.569	0.1466	0.51206	1	FALSE	GO:0051179//GO:0042493//GO:0006855//GO:0051234//GO:0008150//GO:0050896//GO:0009987//GO:0042221//GO:0055085//GO:0015893//GO:0044699//GO:0006810//GO:1902578//GO:0044763//GO:0044765	localization//response to drug//drug transmembrane transport//establishment of localization//biological_process//response to stimulus//cellular process//response to chemical//transmembrane transport//drug transport//single-organism process//transport//single-organism localization//single-organism cellular process//single-organism transport	GO:0005575//GO:0016020	cellular_component//membrane	GO:0090484//GO:0015297//GO:0005215//GO:0003674//GO:0022804//GO:0015238//GO:0015291//GO:0022857
Gh_A01G0963	A01	+	25820005	25821477	1167	42	50	42	142	169	125	99	119	124	2.0948	2.42719	2.17231	6.24639	8.18372	6.11932	4.53324	5.17457	5.77216	2.23143	6.84981	5.15999	45.4719	110.724	-1.2839	2.1136e-08	3.0954e-07	DOWN	144.09	44.3991	1.6984	5.8537e-14	1.6704e-12	UP	147.998	111.069	0.41412	0.028471	1	FALSE	--	--	--	--	--
Gh_A01G0965	A01	-	25860910	25861614	705	342	452	414	772	613	710	635	499	514	28.2358	36.3207	35.445	56.2134	49.1367	57.5351	48.1314	35.9178	39.6061	33.3338	54.2951	41.2184	410.358	534.273	-0.38069	0.0293	0.11129	FALSE	692.748	400.69	0.78984	2.1991e-08	3.5613e-07	UP	711.055	535.924	0.40793	0.0052345	0.43382	FALSE	--	--	--	--	--
Gh_A01G0970	A01	+	26114983	26117523	1236	245	244	245	183	184	160	222	214	193	11.5375	11.1835	11.9644	7.60054	8.41268	7.39546	9.59796	8.78604	8.48255	11.5618	7.80289	8.95552	249.523	203.519	0.29401	0.03995	0.14175	FALSE	174.106	243.641	-0.48479	0.0024677	0.015105	DOWN	178.783	204.146	-0.1914	0.24261	1	FALSE	GO:0008150//GO:0006508//GO:0043170//GO:0044238//GO:0008152//GO:0019538//GO:0071704	biological_process//proteolysis//macromolecule metabolic process//primary metabolic process//metabolic process//protein metabolic process//organic substance metabolic process	--	--	GO:0003824//GO:0008236//GO:0003674//GO:0008233//GO:0016787//GO:0017171//GO:0070011
Gh_A01G0973	A01	-	26225912	26226283	372	21	45	41	9	14	10	17	23	12	3.28579	6.85291	6.65249	1.24197	2.12677	1.53575	2.44203	3.13749	1.75237	5.59706	1.63483	2.44396	36.3594	16.7164	1.1211	0.014384	0.062714	FALSE	10.9559	35.5044	-1.6963	0.00067796	0.004906	DOWN	11.254	16.7669	-0.57518	0.27918	1	FALSE	GO:0044700//GO:0044238//GO:0044763//GO:0050794//GO:0051716//GO:0071704//GO:0007165//GO:0023052//GO:0044699//GO:0005975//GO:0065007//GO:0008152//GO:0050896//GO:0009987//GO:0007154//GO:0008150//GO:0050789	single organism signaling//primary metabolic process//single-organism cellular process//regulation of cellular process//cellular response to stimulus//organic substance metabolic process//signal transduction//signaling//single-organism process//carbohydrate metabolic process//biological regulation//metabolic process//response to stimulus//cellular process//cell communication//biological_process//…	GO:0044421//GO:0005578//GO:0031012//GO:0005576//GO:0005575	extracellular region part//proteinaceous extracellular matrix//extracellular matrix//extracellular region//cellular_component	GO:0005488//GO:0046872//GO:0043167//GO:0005509//GO:0003674//GO:0016798//GO:0003824//GO:0043169//GO:0016787//GO:0004553
Gh_A01G0976	A01	-	26295053	26296223	807	115	130	113	350	263	374	275	337	309	8.29445	9.12589	8.45178	22.2642	18.4169	26.4766	18.2097	21.1911	20.8004	8.62404	22.3859	20.0671	121.526	297.767	-1.2929	8.8616e-18	2.8737e-16	DOWN	327.522	118.659	1.4648	2.1583e-08	3.5e-07	UP	336.076	298.688	0.17015	0.39122	1	FALSE	--	--	--	--	--
Gh_A01G0979	A01	-	26302655	26304153	1248	53	81	71	46	39	35	36	37	35	2.47186	3.67685	3.43389	1.89215	1.76598	1.6022	1.54146	1.50448	1.5235	3.1942	1.75344	1.52314	69.6109	34.951	0.99398	0.00025365	0.0018942	UP	39.5187	67.9711	-0.78239	0.005153	0.028221	DOWN	40.5779	35.059	0.21091	0.52261	1	FALSE	GO:0071704//GO:0005975//GO:0005976//GO:0009250//GO:0044699//GO:0009058//GO:0008152//GO:1901576//GO:0044238//GO:0044763//GO:0033692//GO:0043170//GO:0034645//GO:0044711//GO:0034637//GO:0044237//GO:0044710//GO:0044042//GO:0044264//GO:0044260//GO:0009059//GO:0044723//GO:0006073//GO:0016051//GO:0009987//GO:0044249//GO:0000271//GO:0044262//GO:0008150	organic substance metabolic process//carbohydrate metabolic process//polysaccharide metabolic process//glucan biosynthetic process//single-organism process//biosynthetic process//metabolic process//organic substance biosynthetic process//primary metabolic process//single-organism cellular process//cellular polysaccharide biosynthetic process//macromolecule metabolic process//cellular macromolecul…	--	--	GO:0043167//GO:0005509//GO:0046872//GO:0046527//GO:0016740//GO:0005488//GO:0016757//GO:0004556//GO:0016787//GO:0004553//GO:0016160//GO:0003674//GO:0016798//GO:0003824//GO:0016758//GO:0043169
Gh_A01G0983	A01	-	26531791	26533856	648	53	42	41	0	0	0	0	0	0	4.76063	3.6718	3.81902	0	0	0	0	0	0	4.08382	0	0	46.2057	0	Inf	4.2503e-23	1.8445e-21	UP	0	45.115	#NAME?	1.6063e-21	7.8519e-20	DOWN	0	0	NA	NA	NA	NA	--	--	--	--	--
Gh_A01G0984	A01	+	26586775	26587455	549	34	39	13	22	42	39	49	53	57	3.60471	4.02437	1.42927	2.05713	4.32326	4.05841	4.76945	4.89893	5.64014	3.01945	3.4796	5.10284	28.949	51.5109	-0.83136	0.0080233	0.038794	DOWN	34.4977	28.2606	0.28771	0.61633	0.87314	FALSE	35.4212	51.6712	-0.54475	0.066188	1	FALSE	--	--	--	--	GO:0003674//GO:0043169//GO:0005488//GO:0046872//GO:0043167
Gh_A01G0987	A01	-	26642799	26649698	1908	432	517	412	347	336	304	352	369	345	13.1786	15.3503	13.0335	9.33605	9.95167	9.10247	9.85845	9.814	9.82264	13.8541	9.46339	9.8317	461.584	344.915	0.42035	0.00028775	0.0021246	UP	326.078	450.688	-0.46691	0.00038788	0.0029958	DOWN	334.816	345.981	-0.047325	0.73287	1	FALSE	GO:0044238//GO:0071704//GO:0008152//GO:0019538//GO:0006508//GO:0008150//GO:0043170	primary metabolic process//organic substance metabolic process//metabolic process//protein metabolic process//proteolysis//biological_process//macromolecule metabolic process	--	--	GO:0070011//GO:0070001//GO:0003674//GO:0003824//GO:0004175//GO:0004190//GO:0016787//GO:0008233
Gh_A01G0993	A01	-	27231996	27234600	1374	5105	5563	5256	2140	2286	1789	2517	2399	2306	216.258	229.365	230.894	79.9538	94.0209	74.3854	97.8906	88.6016	91.1717	225.506	82.7867	92.5546	5410.28	2338.21	1.2103	6.7354e-54	8.6104e-52	UP	2051.55	5282.74	-1.3646	3.6115e-44	4.8592e-42	DOWN	2106.99	2345.43	-0.15467	0.11398	1	FALSE	GO:0043170//GO:0006508//GO:0008150//GO:0071704//GO:0008152//GO:0019538//GO:0044238	macromolecule metabolic process//proteolysis//biological_process//organic substance metabolic process//metabolic process//protein metabolic process//primary metabolic process	--	--	GO:0008233//GO:0016787//GO:0004197//GO:0003674//GO:0008234//GO:0003824//GO:0004175//GO:0070011
Gh_A01G0994	A01	+	27348277	27349602	1326	590	624	503	808	793	674	698	820	617	25.8983	26.6592	22.8964	31.2809	33.7959	29.0389	28.1291	31.3811	25.2772	25.1513	31.3719	28.2625	582.355	689.065	-0.24274	0.034731	0.1271	FALSE	750.842	568.602	0.40109	0.00061976	0.0045289	UP	771.033	691.177	0.15774	0.16688	1	FALSE	--	--	--	--	GO:0003674//GO:0005488//GO:0005515
Gh_A01G1007	A01	-	30957346	30957846	501	119	143	120	89	73	58	73	53	59	13.8252	16.1698	14.4573	9.11936	8.23417	6.61385	7.78627	5.36829	6.39738	14.8174	7.98913	6.51731	129.628	60.0323	1.1106	7.5168e-08	1.0192e-06	UP	72.2153	126.57	-0.80956	0.00016378	0.0013815	DOWN	74.1631	60.2183	0.3005	0.21154	1	FALSE	--	--	--	--	--
Gh_A01G1018	A01	+	32106898	32110382	1572	145	117	126	228	169	228	195	192	192	5.36882	4.21637	4.83795	7.4455	6.07532	8.28602	6.62867	6.19793	6.63493	4.80771	7.26895	6.48718	131.96	187.504	-0.50683	0.0019715	0.011673	DOWN	207.067	128.848	0.68443	0.00069349	0.0050078	UP	212.492	188.085	0.17603	0.28081	1	FALSE	GO:0034470//GO:0044710//GO:0006720//GO:0006399//GO:0046168//GO:0006725//GO:0034641//GO:0009056//GO:0051179//GO:0030001//GO:0016070//GO:0044260//GO:0008299//GO:0052646//GO:0015672//GO:0043170//GO:1901136//GO:1901360//GO:0006793//GO:0044237//GO:0044711//GO:0008150//GO:0016117//GO:0051234//GO:0009987//GO:0090304//GO:0055114//GO:0006139//GO:0006796//GO:0006807//GO:0016108//GO:0044249//GO:0006721//GO:…	ncRNA processing//single-organism metabolic process//isoprenoid metabolic process//tRNA metabolic process//glycerol-3-phosphate catabolic process//cellular aromatic compound metabolic process//cellular nitrogen compound metabolic process//catabolic process//localization//metal ion transport//RNA metabolic process//cellular macromolecule metabolic process//isoprenoid biosynthetic process//alditol …	GO:0005575//GO:0016021//GO:0044425//GO:0031224//GO:0016020	cellular_component//integral component of membrane//membrane part//intrinsic component of membrane//membrane	GO:0097159//GO:0051287//GO:0016614//GO:0050660//GO:0003824//GO:0000166//GO:0050662//GO:0004497//GO:0016616//GO:0048037//GO:0003674//GO:0008677//GO:0043168//GO:0036094//GO:1901265//GO:0016491//GO:0043167//GO:0004506//GO:0071949//GO:0016705//GO:0005488//GO:1901363//GO:0016709
Gh_A01G1022	A01	+	32341382	32348993	2427	210	205	177	327	336	291	295	300	254	5.03631	4.78508	4.40197	6.91655	7.82356	6.84994	6.49526	6.27263	5.68528	4.74112	7.19669	6.15106	200.921	274.484	-0.45009	0.0013256	0.0082565	DOWN	315.299	196.177	0.68456	5.2671e-06	5.955e-05	UP	323.77	275.328	0.23381	0.098932	1	FALSE	--	--	GO:0016020//GO:0005575	membrane//cellular_component	--
Gh_A01G1024	A01	-	32403071	32403238	168	40	29	24	11	17	17	11	17	18	13.8584	9.77899	8.62274	3.36121	5.7184	5.78101	3.49887	5.13497	5.82037	10.7534	4.95354	4.81807	31.5436	14.8842	1.0836	0.0075255	0.036782	UP	15.0404	30.7974	-1.034	0.012495	0.058841	FALSE	15.4411	14.9307	0.04849	0.99956	1	FALSE	--	--	--	--	--
Gh_A01G1029	A01	-	32645196	32648784	1494	417	431	438	1170	1178	1108	1079	1332	1143	16.2461	16.343	17.6957	40.2019	44.5584	42.3695	38.5936	45.243	41.5607	16.7616	42.3766	41.7991	437.254	1148.24	-1.3929	1.9311e-42	1.7681e-40	DOWN	1143.7	426.951	1.4216	1.6071e-34	1.5015e-32	UP	1174.28	1151.79	0.027902	0.82426	1	FALSE	--	--	--	--	--
Gh_A01G1037	A01	+	32956467	32960385	801	122	104	107	208	224	217	210	225	190	8.86524	7.3554	8.06296	13.3304	15.8034	15.4772	14.0098	14.2544	12.8857	8.09453	14.8703	13.7166	113.209	202.014	-0.83547	4.3387e-07	5.3217e-06	DOWN	215.224	110.539	0.96128	5.6519e-08	8.6457e-07	UP	220.969	202.636	0.12495	0.45794	1	FALSE	--	--	--	--	--
Gh_A01G1040	A01	+	33045350	33049432	2085	293	369	307	591	541	514	536	659	519	8.17946	10.026	8.88742	14.551	14.6631	14.0838	13.7374	16.039	13.5222	9.03094	14.4327	14.4329	328.8	553.313	-0.75089	5.8824e-10	1.0234e-08	DOWN	543.674	321.044	0.75997	4.3887e-09	7.7844e-08	UP	558.202	555.013	0.0082666	0.96904	1	FALSE	--	--	--	--	--
Gh_A01G1041	A01	-	33064407	33068463	1071	201	216	197	148	102	106	123	126	89	10.9237	11.4254	11.1025	7.09388	5.38202	5.65432	6.13705	5.97007	4.51428	11.1505	6.04341	5.54047	208.527	109.1	0.93458	1.7845e-08	2.6332e-07	UP	117.032	203.609	-0.7989	7.0618e-06	7.8294e-05	DOWN	120.145	109.433	0.13472	0.49169	1	FALSE	GO:0044763//GO:0044765//GO:0019219//GO:0044238//GO:0061024//GO:0009889//GO:1901576//GO:1902578//GO:0080090//GO:0008104//GO:0051171//GO:0033036//GO:0090174//GO:0050794//GO:0016043//GO:0044271//GO:1903506//GO:0065007//GO:0044802//GO:0044699//GO:0046483//GO:0010467//GO:0015031//GO:0070727//GO:0006810//GO:1902582//GO:0071704//GO:0051641//GO:0006906//GO:2001141//GO:0032774//GO:0008152//GO:0071840//GO:…	single-organism cellular process//single-organism transport//regulation of nucleobase-containing compound metabolic process//primary metabolic process//membrane organization//regulation of biosynthetic process//organic substance biosynthetic process//single-organism localization//regulation of primary metabolic process//protein localization//regulation of nitrogen compound metabolic process//macr…	GO:0044422//GO:0044444//GO:0098588//GO:0005794//GO:0016020//GO:0044464//GO:0044431//GO:0012505//GO:0031090//GO:0043227//GO:0005737//GO:0044446//GO:0043231//GO:0043229//GO:0005622//GO:0043226//GO:0005623//GO:0044424//GO:0005575//GO:0000139	organelle part//cytoplasmic part//bounding membrane of organelle//Golgi apparatus//membrane//cell part//Golgi apparatus part//endomembrane system//organelle membrane//membrane-bounded organelle//cytoplasm//intracellular organelle part//intracellular membrane-bounded organelle//intracellular organelle//intracellular//organelle//cell//intracellular part//cellular_component//Golgi membrane	GO:0043565//GO:1901363//GO:0005488//GO:0003677//GO:0003676//GO:0005515//GO:0008270//GO:0043167//GO:0046872//GO:0046914//GO:0003700//GO:0003674//GO:0001071//GO:0043169//GO:0097159
Gh_A01G1047	A01	+	33313843	33321451	1290	59	73	73	132	176	117	164	135	152	2.66211	3.20581	3.41567	5.25286	7.71006	5.18155	6.79358	5.31058	6.40091	3.09453	6.04816	6.16836	69.705	146.302	-1.0696	5.34e-08	7.3811e-07	DOWN	140.491	68.0638	1.0455	3.9757e-05	0.00038408	UP	144.326	146.757	-0.024093	0.92852	1	FALSE	--	--	--	--	GO:0003674//GO:0005488//GO:0043169//GO:0016747//GO:0003824//GO:0046872//GO:0043167//GO:0016746//GO:0005506//GO:0046914//GO:0016740
Gh_A01G1053	A01	-	33720196	33721632	513	17	20	15	37	34	44	39	31	33	1.92883	2.2086	1.76489	3.70251	3.74538	4.90003	4.06248	3.0665	3.49449	1.96744	4.11598	3.54116	17.6244	33.4001	-0.92228	0.018016	0.075322	FALSE	38.2533	17.2081	1.1525	0.0030624	0.018182	UP	39.2569	33.5035	0.22863	0.51812	1	FALSE	--	--	--	--	--
Gh_A01G1062	A01	-	36356378	36359656	1959	344	359	314	240	260	210	262	277	253	10.2209	10.3816	9.67472	6.2891	7.50022	6.12419	7.14679	7.17536	7.01574	10.0924	6.63784	7.11263	345.229	256.194	0.43031	0.00079865	0.0052898	UP	234.589	337.082	-0.52297	0.00028414	0.0022692	DOWN	240.917	256.985	-0.093152	0.53409	1	FALSE	--	--	GO:0016020//GO:0005575	membrane//cellular_component	--
Gh_A01G1063	A01	-	36501347	36507005	3054	128	155	154	187	179	201	212	224	265	2.43952	2.8752	3.04365	3.14329	3.31222	3.76003	3.70946	3.72201	4.71373	2.78612	3.40518	4.0484	148.576	227.337	-0.61363	0.00018557	0.0014299	DOWN	188.161	145.077	0.37515	0.03272	0.12679	FALSE	193.14	228.047	-0.23968	0.12515	1	FALSE	--	--	--	--	GO:0046914//GO:0016740//GO:0043167//GO:0046872//GO:0008270//GO:0019787//GO:0005515//GO:0005488//GO:0003824//GO:0061630//GO:0004842//GO:0061659//GO:0043169//GO:0003674
Gh_A01G1068	A01	+	39044499	39054377	5721	276	271	241	388	358	295	327	322	380	2.80802	2.68351	2.54266	3.48154	3.53627	2.94587	3.05436	2.85616	3.60827	2.67806	3.32123	3.17293	267.526	333.767	-0.31916	0.014455	0.062949	FALSE	342.881	261.212	0.39249	0.0052762	0.028769	UP	352.116	334.809	0.072713	0.55497	1	FALSE	GO:0043043//GO:0044710//GO:0034641//GO:0006725//GO:0009059//GO:0006950//GO:0044260//GO:0034645//GO:1901360//GO:0043170//GO:0043604//GO:0006518//GO:0044237//GO:0033554//GO:0006259//GO:0008150//GO:0006284//GO:1901566//GO:0009987//GO:0050896//GO:0090304//GO:0006139//GO:0006807//GO:0044249//GO:0009058//GO:0006413//GO:0006412//GO:0019538//GO:0008152//GO:0006281//GO:0071704//GO:0044699//GO:0046483//GO:…	peptide biosynthetic process//single-organism metabolic process//cellular nitrogen compound metabolic process//cellular aromatic compound metabolic process//macromolecule biosynthetic process//response to stress//cellular macromolecule metabolic process//cellular macromolecule biosynthetic process//organic cyclic compound metabolic process//macromolecule metabolic process//amide biosynthetic proc…	--	--	GO:0051536//GO:0003674//GO:0051540//GO:0051539//GO:0005488
Gh_A01G1073	A01	-	39143032	39144431	1377	122	140	129	205	177	142	274	216	190	5.1569	5.75969	5.65456	7.64244	7.26397	5.8914	10.6331	7.96009	7.49562	5.52372	6.9326	8.69628	132.815	220.162	-0.72915	0.0004631	0.003252	DOWN	172.24	129.684	0.40943	0.020318	0.087133	FALSE	176.885	220.838	-0.32018	0.12327	1	FALSE	GO:0008152//GO:0008150	metabolic process//biological_process	GO:0012511//GO:0044425//GO:0016021//GO:0031224//GO:0044464//GO:0016020//GO:0005811//GO:0005575//GO:0044424//GO:0005623//GO:0043232//GO:0043226//GO:0043229//GO:0005622//GO:0043228	monolayer-surrounded lipid storage body//membrane part//integral component of membrane//intrinsic component of membrane//cell part//membrane//lipid particle//cellular_component//intracellular part//cell//intracellular non-membrane-bounded organelle//organelle//intracellular organelle//intracellular//non-membrane-bounded organelle	GO:0016740//GO:0016757//GO:0003824//GO:0016758//GO:0003674
Gh_A01G1078	A01	+	39535350	39538487	720	253	309	302	353	357	340	405	392	335	20.4527	24.3126	25.3173	25.1683	28.0202	26.978	30.0585	27.6281	25.2755	23.3609	26.7222	27.654	293.699	366.087	-0.31785	0.010352	0.04793	DOWN	347.604	286.781	0.2775	0.049067	0.17294	FALSE	356.892	367.213	-0.04113	0.74255	1	FALSE	GO:0044248//GO:0008150//GO:0009057//GO:0043632//GO:0051603//GO:0009987//GO:0006508//GO:0044260//GO:0009056//GO:0043170//GO:0030163//GO:0044237//GO:0044257//GO:0044267//GO:0044265//GO:0044238//GO:1901575//GO:0006511//GO:0008152//GO:0019538//GO:0071704//GO:0019941	cellular catabolic process//biological_process//macromolecule catabolic process//modification-dependent macromolecule catabolic process//proteolysis involved in cellular protein catabolic process//cellular process//proteolysis//cellular macromolecule metabolic process//catabolic process//macromolecule metabolic process//protein catabolic process//cellular metabolic process//cellular protein catab…	--	--	GO:0000166//GO:0001882//GO:0032550//GO:0017076//GO:0003674//GO:0031625//GO:0005524//GO:0097367//GO:0097159//GO:0044389//GO:0035639//GO:0005515//GO:0003676//GO:0005488//GO:1901363//GO:0001883//GO:0032559//GO:0019899//GO:1901265//GO:0043168//GO:0036094//GO:0032555//GO:0043167//GO:0032553//GO:0032549//GO:0030554
Gh_A01G1079	A01	-	39631469	39662246	5400	763	815	737	596	498	459	544	658	476	8.22421	8.55006	8.23791	5.66584	5.21159	4.85605	5.38331	6.18344	4.78851	8.33739	5.24449	5.45176	786.143	541.299	0.53837	1.317e-07	1.7299e-06	UP	511.553	767.599	-0.58547	7.9938e-07	1.0368e-05	DOWN	525.245	542.956	-0.047846	0.70467	1	FALSE	GO:0051276//GO:0044763//GO:0072594//GO:0044765//GO:0006613//GO:0044238//GO:0006869//GO:0061024//GO:0010876//GO:1902578//GO:0008104//GO:0006612//GO:0006614//GO:0033036//GO:0016043//GO:1902580//GO:0044802//GO:0090150//GO:0044699//GO:0006810//GO:0070727//GO:0015031//GO:0071103//GO:0071704//GO:1902582//GO:0051641//GO:0019538//GO:0045047//GO:0008152//GO:0071840//GO:0034613//GO:0051649//GO:0006996//GO:…	chromosome organization//single-organism cellular process//establishment of protein localization to organelle//single-organism transport//cotranslational protein targeting to membrane//primary metabolic process//lipid transport//membrane organization//lipid localization//single-organism localization//protein localization//protein targeting to membrane//SRP-dependent cotranslational protein target…	GO:0009295//GO:0005576//GO:0005575	nucleoid//extracellular region//cellular_component	GO:0001883//GO:0005488//GO:1901363//GO:0003677//GO:0008289//GO:0003676//GO:0016817//GO:0030554//GO:0032549//GO:0032553//GO:0016818//GO:0043167//GO:0043168//GO:0036094//GO:0032555//GO:0003924//GO:1901265//GO:0016462//GO:0032559//GO:0003674//GO:0017076//GO:0032550//GO:0005525//GO:0000166//GO:0001882//GO:0003824//GO:0035639//GO:0019001//GO:0016887//GO:0032561//GO:0017111//GO:0097367//GO:0097159//GO:…
Gh_A01G1084	A01	-	40097779	40117891	2871	1424	1421	1501	1740	1629	1741	1819	2009	1832	28.8695	28.0392	31.5566	31.112	32.0644	34.6441	33.8566	35.5095	34.6641	29.4885	32.6068	34.6768	1478.25	1830.55	-0.30838	0.00023528	0.0017716	DOWN	1693.05	1443.43	0.23012	0.026243	0.10674	FALSE	1737.99	1836.2	-0.079307	0.39694	1	FALSE	GO:0071704//GO:0006281//GO:0044699//GO:0019941//GO:0046483//GO:0043161//GO:0006289//GO:0019538//GO:0008152//GO:0044238//GO:0006974//GO:0006511//GO:1901575//GO:0044763//GO:0044267//GO:0051716//GO:0044265//GO:1901360//GO:0043170//GO:0044257//GO:0044237//GO:0030163//GO:0033554//GO:0010498//GO:0044710//GO:0034641//GO:0006725//GO:0009056//GO:0044260//GO:0006950//GO:0009987//GO:0051603//GO:0050896//GO:…	organic substance metabolic process//DNA repair//single-organism process//modification-dependent protein catabolic process//heterocycle metabolic process//proteasome-mediated ubiquitin-dependent protein catabolic process//nucleotide-excision repair//protein metabolic process//metabolic process//primary metabolic process//cellular response to DNA damage stimulus//ubiquitin-dependent protein catabo…	--	--	GO:0003677//GO:0005488//GO:1901363//GO:0003676//GO:0097159//GO:0003684//GO:0003674
Gh_A01G1085	A01	-	40140517	40162783	2847	1020	1102	895	920	884	695	806	786	726	20.8534	21.928	18.9749	16.5887	17.5469	13.9464	15.1284	14.0098	13.8528	20.5854	16.0273	14.3303	1023.37	750.139	0.4481	1.8997e-06	2.1226e-05	UP	823.08	999.204	-0.27975	0.011799	0.056175	FALSE	845.305	752.453	0.16787	0.11914	1	FALSE	GO:0044271//GO:0050794//GO:0051172//GO:0010629//GO:0051171//GO:0080090//GO:0045934//GO:1901576//GO:0009889//GO:2000113//GO:0044238//GO:0019219//GO:1901362//GO:0048523//GO:0010468//GO:0009058//GO:0006355//GO:0008152//GO:0032774//GO:2001141//GO:0051253//GO:0071704//GO:0048519//GO:0046483//GO:0010467//GO:0009890//GO:0065007//GO:1903506//GO:0019222//GO:0008150//GO:0006351//GO:0031326//GO:0010556//GO:…	cellular nitrogen compound biosynthetic process//regulation of cellular process//negative regulation of nitrogen compound metabolic process//negative regulation of gene expression//regulation of nitrogen compound metabolic process//regulation of primary metabolic process//negative regulation of nucleobase-containing compound metabolic process//organic substance biosynthetic process//regulation of…	--	--	--
Gh_A01G1090	A01	+	41307414	41319132	2901	711	808	797	723	768	643	611	668	662	14.2654	15.7786	16.5826	12.7939	14.9606	12.6627	11.2548	11.6849	12.3965	15.5422	13.4724	11.7787	787.293	628.288	0.32548	0.0010925	0.0069564	UP	705.306	768.746	-0.12426	0.27984	0.57482	FALSE	724.293	630.235	0.20068	0.079012	1	FALSE	--	--	GO:0044423//GO:0019012//GO:0005575//GO:0019028	virion part//virion//cellular_component//viral capsid	GO:0003674//GO:0005198//GO:0005515//GO:0005488
Gh_A01G1092	A01	-	41423152	41423595	444	19	8	10	19	27	33	31	37	39	2.49077	1.02073	1.35944	2.19676	3.43649	4.24614	3.73098	4.2288	4.77166	1.62365	3.29313	4.24381	12.5858	34.6467	-1.4609	0.00036602	0.0026337	DOWN	26.4792	12.2883	1.1076	0.021462	0.09095	FALSE	27.1752	34.7545	-0.35491	0.3065	1	FALSE	--	--	--	--	--
Gh_A01G1098	A01	-	41996022	42001802	2505	385	455	424	348	325	350	354	352	355	8.94574	10.2898	10.2165	7.13154	7.3318	7.98223	7.55162	7.13071	7.69854	9.81736	7.48186	7.46029	429.421	343.611	0.32162	0.0062931	0.031711	UP	338.981	419.301	-0.30678	0.019455	0.084203	FALSE	347.973	344.676	0.013735	0.94215	1	FALSE	--	--	--	--	GO:0003674//GO:0043169//GO:0005488//GO:0043167//GO:0005509//GO:0046872
Gh_A01G1102	A01	+	42271941	42275796	921	232	238	203	454	405	396	434	434	384	14.6619	14.6394	13.3039	25.3051	24.8502	24.564	25.1811	23.9127	22.6495	14.2017	24.9064	23.9144	228.392	404.966	-0.82629	9.0822e-11	1.715e-09	DOWN	414.541	223	0.89447	2.2798e-10	4.6845e-09	UP	425.6	406.213	0.067262	0.60334	1	FALSE	--	--	--	--	GO:0016787//GO:0003674//GO:0003824
Gh_A01G1103	A01	+	42352854	42355121	2268	35	33	28	18	12	12	24	12	23	0.898231	0.824283	0.745175	0.407419	0.299001	0.302275	0.565474	0.268495	0.5509	0.822563	0.336232	0.461623	32.5751	19.2489	0.75899	0.043633	0.15209	FALSE	13.7844	31.8057	-1.2063	0.0047015	0.026137	DOWN	14.1517	19.3095	-0.44833	0.39846	1	FALSE	GO:0071704//GO:0010467//GO:0065007//GO:0010468//GO:0009058//GO:0008152//GO:0006412//GO:0019538//GO:1901576//GO:0009889//GO:0006417//GO:0034248//GO:0044238//GO:0044271//GO:0050794//GO:0043603//GO:0044267//GO:1901564//GO:0051171//GO:0080090//GO:0034645//GO:2000112//GO:0043170//GO:0032268//GO:0044237//GO:0043604//GO:0006518//GO:0043043//GO:0050789//GO:0031323//GO:0044260//GO:0034641//GO:0009059//GO:…	organic substance metabolic process//gene expression//biological regulation//regulation of gene expression//biosynthetic process//metabolic process//translation//protein metabolic process//organic substance biosynthetic process//regulation of biosynthetic process//regulation of translation//regulation of cellular amide metabolic process//primary metabolic process//cellular nitrogen compound biosy…	--	--	GO:0003674//GO:0045182
Gh_A01G1105	A01	-	42608136	42609070	312	107	121	128	170	144	136	157	182	182	19.9615	21.9703	24.7627	27.9709	26.0821	24.9028	26.8899	29.6016	31.6887	22.2315	26.3186	29.3934	121.114	168.625	-0.47745	0.0049909	0.026025	DOWN	148.352	118.263	0.32703	0.078116	0.24304	FALSE	152.318	169.148	-0.1512	0.4012	1	FALSE	GO:0009987//GO:0090304//GO:0097659//GO:0006139//GO:0006807//GO:0044249//GO:0019438//GO:0060255//GO:0008150//GO:0006351//GO:0031326//GO:0044248//GO:0019222//GO:0031331//GO:0010556//GO:0031325//GO:0018130//GO:0034645//GO:1901360//GO:0043170//GO:2000112//GO:0044237//GO:0009894//GO:0031329//GO:0006914//GO:0034641//GO:0006725//GO:0009059//GO:0009056//GO:0031323//GO:0050789//GO:0034654//GO:0016070//GO:…	cellular process//nucleic acid metabolic process//nucleic acid-templated transcription//nucleobase-containing compound metabolic process//nitrogen compound metabolic process//cellular biosynthetic process//aromatic compound biosynthetic process//regulation of macromolecule metabolic process//biological_process//transcription, DNA-templated//regulation of cellular biosynthetic process//cellular ca…	--	--	GO:0001071//GO:0003700//GO:0003674//GO:0016773//GO:0003824//GO:0004674//GO:0097159//GO:0003677//GO:0005488//GO:1901363//GO:0003676//GO:0016772//GO:0043565//GO:0004672//GO:0016301//GO:0016740
[truncated: 17,033 more rows]
[truncated: 11 more columns]

## Sheet: Table S5
Table S5: Significant GO terms in 945 DEGs screened with condition of p-value < 0.05 and |log2(FPKM + 1.5)| > 1. GO terms were listed with gene number ≥ 10, q-value < 0.05.
	GO term	Description	#Test	#Ref	FDR	Gene ID
Biological process
	GO:0055114	oxidation-reduction process	371	5079	2.77271e-13	Gh_A01G0141;Gh_A01G0186;Gh_A01G0278;Gh_A01G0290;Gh_A01G0328;Gh_A01G0420;Gh_A01G0565;Gh_A01G0581;Gh_A01G0611;Gh_A01G0691;Gh_A01G0697;Gh_A01G0826;Gh_A01G1388;Gh_A01G1403;Gh_A01G1487;Gh_A01G1557;Gh_A01G1586;Gh_A01G1605;Gh_A01G1634;Gh_A01G1660;Gh_A01G1741;Gh_A01G1899;Gh_A02G0063;Gh_A02G0188;Gh_A02G0367;Gh_A02G0682;Gh_A02G0741;Gh_A02G0754;Gh_A02G0769;Gh_A02G1095;Gh_A02G1436;Gh_A02G1698;Gh_A02G1788;Gh_…
[truncated: 30 more rows]

## Sheet: Table S6
Table S6： KEGG pathway analysis of 945 DEGs with q-value < 0.05 using KOBAS3.0 (http://kobas.cbi.pku.edu.cn/).
[truncated: 41 more rows]

[truncated: 2 more sheets: Table S7, Table S8]
